# Supplementary material for: 4-(4-Pyrid­yl)pyridinium bis­(pyridine-2,6-dicarboxyl­ato)chromium(III) tetra­hydrate
Source: Acta Crystallogr Sect E Struct Rep Online. 2008 Mar 20;64(Pt 4):m564–5. doi: 10.1107/S1600536808006594 (PMC2960993; doi:10.1107/S1600536808006594)
Supplement: Supplementary file 1 [file e-64-0m564-sup1.cif]

##############################################################################
###                                                                        ###
###        Electronic paper (Acta Crystallographica Section E)             ###
###                                                                        ###
##############################################################################
#                                                                            #
# This CIF contains the data in a paper accepted for publication in Acta     #
# Crystallographica Section E. It conforms to the requirements of Notes      #
# for Authors for Section E, and has been peer reviewed under the auspices   #
# of the IUCr Commission on Journals.                                        #
#                                                                            #
# Full details of the Crystallographic Information File format               #
# are given in the paper "The Crystallographic Information File (CIF):       #
# a New Standard Archive File for Crystallography" by S. R. Hall, F. H.      #
# Allen and I. D. Brown [Acta Cryst. (1991), A47, 655-685].                  #
#                                                                            #
# The current version of the core CIF dictionary is obtainable from          #
# ftp://ftp.iucr.org/pub/cif_core.dic. The current version number is 2.4.    #
#                                                                            #
# Software is freely available for graphical display of the structure(s) in  #
# this CIF.  For information consult the CIF home page http://www.iucr.org/  #
# cif/home.html                                                              #
#                                                                            #
# This file may be used for bona fide research purposes within the           #
# scientific community so long as proper attribution is given to the journal # 
# article from which it was obtained.                                        #
#                                                                            #
##############################################################################
                                             
data_I
_audit_creation_method     SHELXL-97
_chemical_name_systematic
;
4-(4-Pyridyl)pyridinium bis(pyridine-2,6-dicarboxylato)chromium(III)
tetrahydrate
;
_chemical_name_common     ?
_chemical_formula_moiety     'C10 H9 N2 +, C14 H6 Cr N2 O8 -, 4(H2 O)'
_chemical_formula_sum     'C24 H23 Cr N4 O12'
_chemical_formula_iupac     '(C10 H9 N2) [Cr (C7 H3 N O4)2], 4H2 O'
_chemical_formula_weight     611.46
_chemical_melting_point     ?
_symmetry_cell_setting     triclinic
_symmetry_space_group_name_H-M     'P -1'
loop_
    _symmetry_equiv_pos_as_xyz
    'x, y, z'
    '-x, -y, -z'
_cell_length_a     9.3785(19)
_cell_length_b     9.4106(19)
_cell_length_c     14.542(3)
_cell_angle_alpha     84.71(3)
_cell_angle_beta     89.78(3)
_cell_angle_gamma     87.25(3)
_cell_volume     1276.5(4)
_cell_formula_units_Z     2
_cell_measurement_reflns_used     12230
_cell_measurement_theta_min     2.17
_cell_measurement_theta_max     35.75
_cell_measurement_temperature     150(2)
_exptl_crystal_description     block
_exptl_crystal_colour     purple
_exptl_crystal_size_max     0.32
_exptl_crystal_size_mid     0.28
_exptl_crystal_size_min     0.16
_exptl_crystal_density_diffrn     1.591
_exptl_crystal_density_meas     ?
_exptl_crystal_density_method     'not measured'
_exptl_crystal_F_000     630
_exptl_absorpt_coefficient_mu     0.523
_exptl_absorpt_correction_type     multi-scan
_exptl_absorpt_process_details     '(SADABS; Sheldrick, 1996)'
_exptl_absorpt_correction_T_min     0.8505
_exptl_absorpt_correction_T_max     0.9210
_exptl_special_details
;
;
_diffrn_ambient_temperature     150(2)
_diffrn_radiation_type     MoK\a
_diffrn_radiation_wavelength     0.71073
_diffrn_radiation_source     'fine-focus sealed tube'
_diffrn_radiation_monochromator     graphite
_diffrn_measurement_device_type     'Bruker SMART APEXII'
_diffrn_measurement_method     \w
_diffrn_detector_area_resol_mean     100
_diffrn_reflns_number     31765
_diffrn_reflns_av_R_equivalents     0.0261
_diffrn_reflns_av_sigmaI/netI     0.0338
_diffrn_reflns_theta_min     2.17
_diffrn_reflns_theta_max     36.08
_diffrn_reflns_theta_full     25.00
_diffrn_measured_fraction_theta_max     0.889
_diffrn_measured_fraction_theta_full     0.999
_diffrn_reflns_limit_h_min     -14
_diffrn_reflns_limit_h_max     15
_diffrn_reflns_limit_k_min     -15
_diffrn_reflns_limit_k_max     14
_diffrn_reflns_limit_l_min     -23
_diffrn_reflns_limit_l_max     24
_diffrn_standards_number     0
_diffrn_standards_interval_count     ?
_diffrn_standards_interval_time     ?
_diffrn_standards_decay_%     0
_refine_special_details
;
 Refinement of F^2^ against ALL reflections.  The weighted R-factor wR and
 goodness of fit S are based on F^2^, conventional R-factors R are based
 on F, with F set to zero for negative F^2^. The threshold expression of
 F^2^ > 2sigma(F^2^) is used only for calculating R-factors(gt) etc. and is
 not relevant to the choice of reflections for refinement.  R-factors based
 on F^2^ are statistically about twice as large as those based on F, and R-
 factors based on ALL data will be even larger.
;
_reflns_number_total     10833
_reflns_number_gt     8883
_reflns_threshold_expression     I>2\s(I)
_refine_ls_structure_factor_coef     Fsqd
_refine_ls_matrix_type     full
_refine_ls_R_factor_all     0.0492
_refine_ls_R_factor_gt     0.0376
_refine_ls_wR_factor_gt     0.0959
_refine_ls_wR_factor_ref     0.1025
_refine_ls_goodness_of_fit_ref     1.054
_refine_ls_restrained_S_all     1.054
_refine_ls_number_reflns     10833
_refine_ls_number_parameters     370
_refine_ls_number_restraints     0
_refine_ls_hydrogen_treatment     constr
_refine_ls_weighting_scheme     calc
_refine_ls_weighting_details
          'calc w=1/[\s^2^(Fo^2^)+(0.048P)^2^+0.4592P] where P=(Fo^2^+2Fc^2^)/3'
_atom_sites_solution_hydrogens     geom
_atom_sites_solution_primary     direct
_atom_sites_solution_secondary     difmap
_refine_ls_shift/su_max     0.001
_refine_ls_shift/su_mean     0.000
_refine_diff_density_max     0.596
_refine_diff_density_min     -0.573
_refine_ls_extinction_method     none
_refine_ls_extinction_coef     ?
loop_
    _atom_type_symbol
    _atom_type_description
    _atom_type_scat_dispersion_real
    _atom_type_scat_dispersion_imag
    _atom_type_scat_source
    'C' 'C' 0.0030 0.0020
                         'International Tables Vol C Tables 4.2.6.8 and 6.1.1.4'
    'H' 'H' 0.0000 0.0000
                         'International Tables Vol C Tables 4.2.6.8 and 6.1.1.4'
    'N' 'N' 0.0060 0.0030
                         'International Tables Vol C Tables 4.2.6.8 and 6.1.1.4'
    'O' 'O' 0.0110 0.0060
                         'International Tables Vol C Tables 4.2.6.8 and 6.1.1.4'
    'Cr' 'Cr' 0.3210 0.6240
                         'International Tables Vol C Tables 4.2.6.8 and 6.1.1.4'
_computing_data_collection     'APEX2 (Bruker, 2007)'
_computing_cell_refinement     'SAINT (Bruker, 2007)'
_computing_data_reduction     'SAINT (Bruker, 2007)'
_computing_structure_solution     'SHELXS97 (Sheldrick, 2008)'
_computing_structure_refinement     'SHELXL97 (Sheldrick, 2008)'
_computing_molecular_graphics     'SHELXTL (Sheldrick, 2008)'
_computing_publication_material     'SHELXL97 (Sheldrick, 2008)'
loop_
    _atom_site_type_symbol
    _atom_site_label
    _atom_site_fract_x
    _atom_site_fract_y
    _atom_site_fract_z
    _atom_site_U_iso_or_equiv
    _atom_site_adp_type
    _atom_site_calc_flag
    _atom_site_refinement_flags
    _atom_site_occupancy
    _atom_site_disorder_assembly
    _atom_site_disorder_group
    Cr Cr1 0.266361(19) 0.491881(19) 0.195816(11) 0.01104(4) Uani d . 1 . .
    N N1 0.26445(10) 0.49786(10) 0.05944(6) 0.01197(16) Uani d . 1 . .
    N N2 0.24857(10) 0.48069(10) 0.33175(6) 0.01179(15) Uani d . 1 . .
    N N3 0.72695(12) 0.97534(12) 0.45391(7) 0.0194(2) Uani d . 1 . .
    N N4 0.77831(12) 0.99799(11) 0.93219(7) 0.01759(19) Uani d . 1 . .
    H H4A 0.7795 0.9955 0.9926 0.021 Uiso d R 1 . .
    O O1 0.12674(9) 0.65329(9) 0.16270(5) 0.01546(15) Uani d . 1 . .
    O O2 -0.00659(10) 0.76524(10) 0.04713(6) 0.01965(17) Uani d . 1 . .
    O O3 0.53501(10) 0.23112(10) 0.06204(6) 0.01963(17) Uani d . 1 . .
    O O4 0.41631(9) 0.33790(9) 0.17374(5) 0.01495(15) Uani d . 1 . .
    O O5 0.41777(9) 0.62055(9) 0.22808(5) 0.01508(15) Uani d . 1 . .
    O O6 0.52644(10) 0.70866(11) 0.34625(6) 0.02158(18) Uani d . 1 . .
    O O7 -0.04989(10) 0.27542(10) 0.32192(6) 0.01938(17) Uani d . 1 . .
    O O8 0.10916(9) 0.35918(9) 0.21729(5) 0.01460(15) Uani d . 1 . .
    O O9 -0.03988(11) 0.69399(11) 0.31867(6) 0.0244(2) Uani d . 1 . .
    H H9B 0.0051 0.6849 0.2685 0.029 Uiso d R 1 . .
    H H9A -0.1101 0.7519 0.3036 0.029 Uiso d R 1 . .
    O O10 0.72454(10) 0.88911(10) 0.27755(6) 0.01963(17) Uani d . 1 . .
    H H10B 0.6586 0.8335 0.2943 0.024 Uiso d R 1 . .
    H H10A 0.7280 0.9332 0.3259 0.024 Uiso d R 1 . .
    O O11 0.75568(11) 0.04005(11) 0.11110(6) 0.0244(2) Uani d . 1 . .
    H H11A 0.7538 -0.0099 0.1628 0.029 Uiso d R 1 . .
    H H11B 0.6918 0.1065 0.1146 0.029 Uiso d R 1 . .
    O O12 0.62868(11) 0.32459(12) 0.32442(7) 0.0285(2) Uani d . 1 . .
    H H12B 0.5846 0.3188 0.2740 0.034 Uiso d R 1 . .
    H H12A 0.7144 0.2935 0.3182 0.034 Uiso d R 1 . .
    C C1 0.08705(12) 0.67886(12) 0.07649(8) 0.01409(18) Uani d . 1 . .
    C C2 0.17048(12) 0.58722(12) 0.01280(7) 0.01299(18) Uani d . 1 . .
    C C3 0.15612(13) 0.58587(13) -0.08223(8) 0.0166(2) Uani d . 1 . .
    H H3 0.0898 0.6496 -0.1163 0.020 Uiso calc R 1 . .
    C C4 0.24262(14) 0.48751(14) -0.12579(8) 0.0186(2) Uani d . 1 . .
    H H4 0.2348 0.4836 -0.1906 0.022 Uiso calc R 1 . .
    C C5 0.34043(13) 0.39477(13) -0.07555(8) 0.0168(2) Uani d . 1 . .
    H H5 0.3998 0.3282 -0.1052 0.020 Uiso calc R 1 . .
    C C6 0.34819(12) 0.40300(12) 0.01900(7) 0.01346(18) Uani d . 1 . .
    C C7 0.44279(12) 0.31500(12) 0.08853(8) 0.01428(19) Uani d . 1 . .
    C C8 0.43694(12) 0.63540(12) 0.31482(8) 0.01491(19) Uani d . 1 . .
    C C9 0.33577(12) 0.55471(12) 0.37879(7) 0.01382(18) Uani d . 1 . .
    C C10 0.32408(13) 0.55271(13) 0.47402(7) 0.0162(2) Uani d . 1 . .
    H H10 0.3849 0.6063 0.5082 0.019 Uiso calc R 1 . .
    C C11 0.22016(13) 0.46959(13) 0.51800(8) 0.0173(2) Uani d . 1 . .
    H H11 0.2115 0.4642 0.5833 0.021 Uiso calc R 1 . .
    C C12 0.12876(13) 0.39426(12) 0.46697(7) 0.01504(19) Uani d . 1 . .
    H H12 0.0572 0.3383 0.4966 0.018 Uiso calc R 1 . .
    C C13 0.14545(12) 0.40345(12) 0.37187(7) 0.01239(18) Uani d . 1 . .
    C C14 0.05814(12) 0.33886(12) 0.30060(7) 0.01412(19) Uani d . 1 . .
    C C15 0.81914(14) 1.05946(15) 0.48966(8) 0.0212(2) Uani d . 1 . .
    H H15 0.8785 1.1144 0.4486 0.025 Uiso calc R 1 . .
    C C16 0.83252(14) 1.07062(14) 0.58368(8) 0.0186(2) Uani d . 1 . .
    H H16 0.9013 1.1295 0.6064 0.022 Uiso calc R 1 . .
    C C17 0.74259(12) 0.99342(12) 0.64399(8) 0.01442(19) Uani d . 1 . .
    C C18 0.75518(12) 0.99884(12) 0.74499(7) 0.01396(18) Uani d . 1 . .
    C C19 0.88777(13) 0.97587(12) 0.78816(8) 0.01581(19) Uani d . 1 . .
    H H19 0.9716 0.9624 0.7525 0.019 Uiso calc R 1 . .
    C C20 0.89631(13) 0.97280(13) 0.88267(8) 0.0172(2) Uani d . 1 . .
    H H20 0.9856 0.9529 0.9129 0.021 Uiso calc R 1 . .
    C C21 0.64985(14) 1.02645(14) 0.89264(8) 0.0185(2) Uani d . 1 . .
    H H21 0.5694 1.0483 0.9295 0.022 Uiso calc R 1 . .
    C C22 0.63443(13) 1.02407(13) 0.79875(8) 0.0171(2) Uani d . 1 . .
    H H22 0.5429 1.0394 0.7709 0.020 Uiso calc R 1 . .
    C C23 0.64325(13) 0.90875(13) 0.60749(8) 0.0167(2) Uani d . 1 . .
    H H23 0.5783 0.8573 0.6466 0.020 Uiso calc R 1 . .
    C C24 0.64132(14) 0.90131(13) 0.51256(8) 0.0184(2) Uani d . 1 . .
    H H24 0.5760 0.8407 0.4879 0.022 Uiso calc R 1 . .
loop_
    _atom_site_aniso_label
    _atom_site_aniso_U_11
    _atom_site_aniso_U_22
    _atom_site_aniso_U_33
    _atom_site_aniso_U_12
    _atom_site_aniso_U_13
    _atom_site_aniso_U_23
    Cr1 0.01172(8) 0.01332(8) 0.00807(7) -0.00023(6) 0.00025(5) -0.00118(5)
    N1 0.0121(4) 0.0144(4) 0.0094(3) -0.0014(3) 0.0007(3) -0.0010(3)
    N2 0.0113(4) 0.0139(4) 0.0100(3) 0.0002(3) -0.0004(3) -0.0007(3)
    N3 0.0213(5) 0.0234(5) 0.0134(4) 0.0024(4) -0.0006(4) -0.0024(4)
    N4 0.0225(5) 0.0186(4) 0.0117(4) -0.0026(4) -0.0007(3) -0.0005(3)
    O1 0.0172(4) 0.0169(4) 0.0119(3) 0.0024(3) 0.0004(3) -0.0012(3)
    O2 0.0185(4) 0.0182(4) 0.0211(4) 0.0032(3) -0.0019(3) 0.0021(3)
    O3 0.0178(4) 0.0206(4) 0.0205(4) 0.0040(3) 0.0026(3) -0.0046(3)
    O4 0.0155(4) 0.0170(4) 0.0121(3) 0.0017(3) -0.0003(3) -0.0014(3)
    O5 0.0164(4) 0.0182(4) 0.0109(3) -0.0033(3) 0.0015(3) -0.0017(3)
    O6 0.0212(4) 0.0266(5) 0.0181(4) -0.0094(4) -0.0012(3) -0.0044(3)
    O7 0.0160(4) 0.0223(4) 0.0201(4) -0.0059(3) 0.0019(3) -0.0010(3)
    O8 0.0150(4) 0.0178(4) 0.0111(3) -0.0026(3) -0.0003(3) -0.0012(3)
    O9 0.0235(5) 0.0309(5) 0.0172(4) 0.0059(4) 0.0060(3) 0.0019(4)
    O10 0.0213(4) 0.0245(4) 0.0133(3) -0.0037(3) 0.0023(3) -0.0016(3)
    O11 0.0264(5) 0.0310(5) 0.0137(4) 0.0105(4) 0.0033(3) 0.0021(3)
    O12 0.0237(5) 0.0425(6) 0.0191(4) -0.0003(4) -0.0029(4) -0.0023(4)
    C1 0.0135(5) 0.0144(4) 0.0142(4) -0.0015(4) 0.0007(4) 0.0000(4)
    C2 0.0126(4) 0.0149(4) 0.0112(4) -0.0021(4) -0.0005(3) 0.0007(3)
    C3 0.0174(5) 0.0208(5) 0.0116(4) -0.0040(4) -0.0022(4) 0.0014(4)
    C4 0.0218(6) 0.0248(6) 0.0098(4) -0.0059(5) -0.0001(4) -0.0024(4)
    C5 0.0181(5) 0.0212(5) 0.0120(4) -0.0043(4) 0.0030(4) -0.0047(4)
    C6 0.0134(5) 0.0160(5) 0.0114(4) -0.0019(4) 0.0021(3) -0.0026(3)
    C7 0.0137(5) 0.0149(4) 0.0145(4) -0.0015(4) 0.0004(4) -0.0025(4)
    C8 0.0150(5) 0.0171(5) 0.0129(4) -0.0010(4) 0.0003(4) -0.0026(4)
    C9 0.0136(5) 0.0169(5) 0.0110(4) -0.0003(4) -0.0001(3) -0.0022(3)
    C10 0.0175(5) 0.0208(5) 0.0107(4) 0.0001(4) -0.0012(4) -0.0033(4)
    C11 0.0194(5) 0.0227(5) 0.0095(4) 0.0016(4) 0.0005(4) -0.0014(4)
    C12 0.0154(5) 0.0177(5) 0.0115(4) 0.0009(4) 0.0019(4) 0.0012(4)
    C13 0.0110(4) 0.0148(4) 0.0112(4) 0.0010(4) 0.0000(3) -0.0006(3)
    C14 0.0137(5) 0.0152(4) 0.0133(4) 0.0001(4) 0.0000(3) -0.0007(4)
    C15 0.0224(6) 0.0262(6) 0.0146(5) -0.0027(5) 0.0020(4) 0.0009(4)
    C16 0.0191(5) 0.0216(5) 0.0152(4) -0.0043(4) 0.0003(4) -0.0005(4)
    C17 0.0142(5) 0.0158(5) 0.0132(4) 0.0008(4) -0.0003(3) -0.0014(4)
    C18 0.0157(5) 0.0131(4) 0.0131(4) -0.0009(4) 0.0000(4) -0.0014(3)
    C19 0.0151(5) 0.0166(5) 0.0157(4) 0.0007(4) -0.0006(4) -0.0026(4)
    C20 0.0189(5) 0.0170(5) 0.0155(4) 0.0005(4) -0.0029(4) -0.0007(4)
    C21 0.0189(5) 0.0216(5) 0.0153(4) -0.0027(4) 0.0035(4) -0.0020(4)
    C22 0.0149(5) 0.0207(5) 0.0155(4) 0.0002(4) 0.0005(4) -0.0012(4)
    C23 0.0167(5) 0.0185(5) 0.0149(4) -0.0016(4) -0.0001(4) -0.0014(4)
    C24 0.0194(5) 0.0199(5) 0.0162(5) 0.0002(4) -0.0028(4) -0.0037(4)
_geom_special_details
;
 All esds (except the esd in the dihedral angle between two l.s. planes)
 are estimated using the full covariance matrix.  The cell esds are taken
 into account individually in the estimation of esds in distances, angles
 and torsion angles; correlations between esds in cell parameters are only
 used when they are defined by crystal symmetry.  An approximate (isotropic)
 treatment of cell esds is used for estimating esds involving l.s. planes.
;
loop_
    _geom_bond_atom_site_label_1
    _geom_bond_atom_site_label_2
    _geom_bond_site_symmetry_2
    _geom_bond_distance
    _geom_bond_publ_flag
    Cr1 N2 . 1.9767(10) ?
    Cr1 N1 . 1.9789(10) ?
    Cr1 O8 . 1.9829(10) ?
    Cr1 O1 . 1.9832(11) ?
    Cr1 O5 . 1.9944(10) ?
    Cr1 O4 . 2.0168(10) ?
    N1 C2 . 1.3312(15) ?
    N1 C6 . 1.3362(15) ?
    N2 C9 . 1.3300(15) ?
    N2 C13 . 1.3375(15) ?
    N3 C15 . 1.3378(18) ?
    N3 C24 . 1.3403(17) ?
    N4 C21 . 1.3416(17) ?
    N4 C20 . 1.3415(17) ?
    N4 H4A . 0.8760 ?
    O1 C1 . 1.3067(14) ?
    O2 C1 . 1.2185(15) ?
    O3 C7 . 1.2278(14) ?
    O4 C7 . 1.2982(14) ?
    O5 C8 . 1.2960(13) ?
    O6 C8 . 1.2270(15) ?
    O7 C14 . 1.2250(15) ?
    O8 C14 . 1.3018(14) ?
    O9 H9B . 0.8500 ?
    O9 H9A . 0.8500 ?
    O10 H10B . 0.8500 ?
    O10 H10A . 0.8499 ?
    O11 H11A . 0.8499 ?
    O11 H11B . 0.8500 ?
    O12 H12B . 0.8501 ?
    O12 H12A . 0.8500 ?
    C1 C2 . 1.5136(16) ?
    C2 C3 . 1.3902(15) ?
    C3 C4 . 1.3958(18) ?
    C3 H3 . 0.9500 ?
    C4 C5 . 1.3956(18) ?
    C4 H4 . 0.9500 ?
    C5 C6 . 1.3865(15) ?
    C5 H5 . 0.9500 ?
    C6 C7 . 1.5091(17) ?
    C8 C9 . 1.5080(17) ?
    C9 C10 . 1.3872(15) ?
    C10 C11 . 1.3953(18) ?
    C10 H10 . 0.9500 ?
    C11 C12 . 1.3958(18) ?
    C11 H11 . 0.9500 ?
    C12 C13 . 1.3864(15) ?
    C12 H12 . 0.9500 ?
    C13 C14 . 1.5116(16) ?
    C15 C16 . 1.3874(17) ?
    C15 H15 . 0.9500 ?
    C16 C17 . 1.3942(17) ?
    C16 H16 . 0.9500 ?
    C17 C23 . 1.3920(17) ?
    C17 C18 . 1.4797(16) ?
    C18 C19 . 1.3937(17) ?
    C18 C22 . 1.3970(17) ?
    C19 C20 . 1.3745(16) ?
    C19 H19 . 0.9500 ?
    C20 H20 . 0.9500 ?
    C21 C22 . 1.3759(17) ?
    C21 H21 . 0.9500 ?
    C22 H22 . 0.9500 ?
    C23 C24 . 1.3889(16) ?
    C23 H23 . 0.9500 ?
    C24 H24 . 0.9500 ?
loop_
    _geom_angle_atom_site_label_1
    _geom_angle_atom_site_label_2
    _geom_angle_atom_site_label_3
    _geom_angle_site_symmetry_1
    _geom_angle_site_symmetry_3
    _geom_angle
    _geom_angle_publ_flag
    N2 Cr1 N1 . . 174.39(4) ?
    N2 Cr1 O8 . . 78.67(5) ?
    N1 Cr1 O8 . . 96.21(5) ?
    N2 Cr1 O1 . . 99.21(5) ?
    N1 Cr1 O1 . . 78.40(5) ?
    O8 Cr1 O1 . . 90.66(4) ?
    N2 Cr1 O5 . . 78.69(5) ?
    N1 Cr1 O5 . . 106.41(5) ?
    O8 Cr1 O5 . . 157.36(3) ?
    O1 Cr1 O5 . . 93.07(4) ?
    N2 Cr1 O4 . . 103.97(5) ?
    N1 Cr1 O4 . . 78.62(5) ?
    O8 Cr1 O4 . . 94.98(4) ?
    O1 Cr1 O4 . . 156.79(4) ?
    O5 Cr1 O4 . . 90.33(4) ?
    C2 N1 C6 . . 122.82(9) ?
    C2 N1 Cr1 . . 118.44(8) ?
    C6 N1 Cr1 . . 118.44(8) ?
    C9 N2 C13 . . 122.97(9) ?
    C9 N2 Cr1 . . 118.61(8) ?
    C13 N2 Cr1 . . 118.36(8) ?
    C15 N3 C24 . . 117.64(11) ?
    C21 N4 C20 . . 122.19(10) ?
    C21 N4 H4A . . 115.4 ?
    C20 N4 H4A . . 122.4 ?
    C1 O1 Cr1 . . 118.47(8) ?
    C7 O4 Cr1 . . 117.10(8) ?
    C8 O5 Cr1 . . 117.43(8) ?
    C14 O8 Cr1 . . 118.01(8) ?
    H9B O9 H9A . . 104.8 ?
    H10B O10 H10A . . 98.4 ?
    H11A O11 H11B . . 105.5 ?
    H12B O12 H12A . . 108.4 ?
    O2 C1 O1 . . 125.94(11) ?
    O2 C1 C2 . . 121.35(10) ?
    O1 C1 C2 . . 112.71(10) ?
    N1 C2 C3 . . 120.49(11) ?
    N1 C2 C1 . . 111.40(9) ?
    C3 C2 C1 . . 128.08(10) ?
    C2 C3 C4 . . 117.57(11) ?
    C2 C3 H3 . . 121.2 ?
    C4 C3 H3 . . 121.2 ?
    C5 C4 C3 . . 121.00(10) ?
    C5 C4 H4 . . 119.5 ?
    C3 C4 H4 . . 119.5 ?
    C6 C5 C4 . . 117.84(11) ?
    C6 C5 H5 . . 121.1 ?
    C4 C5 H5 . . 121.1 ?
    N1 C6 C5 . . 120.28(11) ?
    N1 C6 C7 . . 111.37(9) ?
    C5 C6 C7 . . 128.35(10) ?
    O3 C7 O4 . . 126.02(11) ?
    O3 C7 C6 . . 119.82(10) ?
    O4 C7 C6 . . 114.16(10) ?
    O6 C8 O5 . . 125.61(11) ?
    O6 C8 C9 . . 120.11(10) ?
    O5 C8 C9 . . 114.27(10) ?
    N2 C9 C10 . . 120.34(11) ?
    N2 C9 C8 . . 110.97(9) ?
    C10 C9 C8 . . 128.67(11) ?
    C9 C10 C11 . . 117.90(11) ?
    C9 C10 H10 . . 121.0 ?
    C11 C10 H10 . . 121.0 ?
    C10 C11 C12 . . 120.65(10) ?
    C10 C11 H11 . . 119.7 ?
    C12 C11 H11 . . 119.7 ?
    C13 C12 C11 . . 118.07(11) ?
    C13 C12 H12 . . 121.0 ?
    C11 C12 H12 . . 121.0 ?
    N2 C13 C12 . . 120.02(10) ?
    N2 C13 C14 . . 111.00(9) ?
    C12 C13 C14 . . 128.97(10) ?
    O7 C14 O8 . . 125.24(11) ?
    O7 C14 C13 . . 121.47(10) ?
    O8 C14 C13 . . 113.29(10) ?
    N3 C15 C16 . . 123.38(12) ?
    N3 C15 H15 . . 118.3 ?
    C16 C15 H15 . . 118.3 ?
    C15 C16 C17 . . 118.44(12) ?
    C15 C16 H16 . . 120.8 ?
    C17 C16 H16 . . 120.8 ?
    C23 C17 C16 . . 118.75(11) ?
    C23 C17 C18 . . 120.75(11) ?
    C16 C17 C18 . . 120.49(11) ?
    C19 C18 C22 . . 118.99(10) ?
    C19 C18 C17 . . 120.31(11) ?
    C22 C18 C17 . . 120.69(11) ?
    C20 C19 C18 . . 119.52(11) ?
    C20 C19 H19 . . 120.2 ?
    C18 C19 H19 . . 120.2 ?
    N4 C20 C19 . . 119.90(11) ?
    N4 C20 H20 . . 120.0 ?
    C19 C20 H20 . . 120.0 ?
    N4 C21 C22 . . 120.15(11) ?
    N4 C21 H21 . . 119.9 ?
    C22 C21 H21 . . 119.9 ?
    C21 C22 C18 . . 119.12(11) ?
    C21 C22 H22 . . 120.4 ?
    C18 C22 H22 . . 120.4 ?
    C24 C23 C17 . . 118.39(11) ?
    C24 C23 H23 . . 120.8 ?
    C17 C23 H23 . . 120.8 ?
    N3 C24 C23 . . 123.35(12) ?
    N3 C24 H24 . . 118.3 ?
    C23 C24 H24 . . 118.3 ?
loop_
    _geom_torsion_atom_site_label_1
    _geom_torsion_atom_site_label_2
    _geom_torsion_atom_site_label_3
    _geom_torsion_atom_site_label_4
    _geom_torsion_site_symmetry_1
    _geom_torsion_site_symmetry_2
    _geom_torsion_site_symmetry_3
    _geom_torsion_site_symmetry_4
    _geom_torsion
    _geom_torsion_publ_flag
    N2 Cr1 N1 C2 . . . . 59.1(4) ?
    O8 Cr1 N1 C2 . . . . 83.23(9) ?
    O1 Cr1 N1 C2 . . . . -6.16(8) ?
    O5 Cr1 N1 C2 . . . . -95.97(9) ?
    O4 Cr1 N1 C2 . . . . 177.08(9) ?
    N2 Cr1 N1 C6 . . . . -114.8(4) ?
    O8 Cr1 N1 C6 . . . . -90.69(9) ?
    O1 Cr1 N1 C6 . . . . 179.91(9) ?
    O5 Cr1 N1 C6 . . . . 90.11(9) ?
    O4 Cr1 N1 C6 . . . . 3.16(8) ?
    N1 Cr1 N2 C9 . . . . -156.0(4) ?
    O8 Cr1 N2 C9 . . . . 179.56(9) ?
    O1 Cr1 N2 C9 . . . . -91.62(9) ?
    O5 Cr1 N2 C9 . . . . -0.31(8) ?
    O4 Cr1 N2 C9 . . . . 87.19(9) ?
    N1 Cr1 N2 C13 . . . . 21.4(4) ?
    O8 Cr1 N2 C13 . . . . -3.07(8) ?
    O1 Cr1 N2 C13 . . . . 85.75(9) ?
    O5 Cr1 N2 C13 . . . . 177.06(9) ?
    O4 Cr1 N2 C13 . . . . -95.44(9) ?
    N2 Cr1 O1 C1 . . . . -167.76(8) ?
    N1 Cr1 O1 C1 . . . . 7.07(8) ?
    O8 Cr1 O1 C1 . . . . -89.13(9) ?
    O5 Cr1 O1 C1 . . . . 113.21(9) ?
    O4 Cr1 O1 C1 . . . . 15.18(15) ?
    N2 Cr1 O4 C7 . . . . 175.52(8) ?
    N1 Cr1 O4 C7 . . . . 0.63(8) ?
    O8 Cr1 O4 C7 . . . . 95.98(9) ?
    O1 Cr1 O4 C7 . . . . -7.47(14) ?
    O5 Cr1 O4 C7 . . . . -106.05(9) ?
    N2 Cr1 O5 C8 . . . . 1.31(8) ?
    N1 Cr1 O5 C8 . . . . 178.90(8) ?
    O8 Cr1 O5 C8 . . . . 0.96(15) ?
    O1 Cr1 O5 C8 . . . . 100.09(9) ?
    O4 Cr1 O5 C8 . . . . -102.88(9) ?
    N2 Cr1 O8 C14 . . . . 7.16(8) ?
    N1 Cr1 O8 C14 . . . . -170.50(8) ?
    O1 Cr1 O8 C14 . . . . -92.10(9) ?
    O5 Cr1 O8 C14 . . . . 7.50(15) ?
    O4 Cr1 O8 C14 . . . . 110.44(9) ?
    Cr1 O1 C1 O2 . . . . 173.01(10) ?
    Cr1 O1 C1 C2 . . . . -6.65(12) ?
    C6 N1 C2 C3 . . . . -0.41(17) ?
    Cr1 N1 C2 C3 . . . . -174.05(8) ?
    C6 N1 C2 C1 . . . . 178.07(10) ?
    Cr1 N1 C2 C1 . . . . 4.43(12) ?
    O2 C1 C2 N1 . . . . -178.27(11) ?
    O1 C1 C2 N1 . . . . 1.41(14) ?
    O2 C1 C2 C3 . . . . 0.07(18) ?
    O1 C1 C2 C3 . . . . 179.74(11) ?
    N1 C2 C3 C4 . . . . 0.40(17) ?
    C1 C2 C3 C4 . . . . -177.80(11) ?
    C2 C3 C4 C5 . . . . -0.40(18) ?
    C3 C4 C5 C6 . . . . 0.38(18) ?
    C2 N1 C6 C5 . . . . 0.39(17) ?
    Cr1 N1 C6 C5 . . . . 174.03(9) ?
    C2 N1 C6 C7 . . . . -179.40(10) ?
    Cr1 N1 C6 C7 . . . . -5.76(12) ?
    C4 C5 C6 N1 . . . . -0.36(17) ?
    C4 C5 C6 C7 . . . . 179.39(11) ?
    Cr1 O4 C7 O3 . . . . 176.09(10) ?
    Cr1 O4 C7 C6 . . . . -3.77(12) ?
    N1 C6 C7 O3 . . . . -173.79(11) ?
    C5 C6 C7 O3 . . . . 6.45(19) ?
    N1 C6 C7 O4 . . . . 6.08(14) ?
    C5 C6 C7 O4 . . . . -173.68(11) ?
    Cr1 O5 C8 O6 . . . . 178.97(10) ?
    Cr1 O5 C8 C9 . . . . -1.96(13) ?
    C13 N2 C9 C10 . . . . 1.01(17) ?
    Cr1 N2 C9 C10 . . . . 178.25(8) ?
    C13 N2 C9 C8 . . . . -177.80(10) ?
    Cr1 N2 C9 C8 . . . . -0.56(12) ?
    O6 C8 C9 N2 . . . . -179.25(11) ?
    O5 C8 C9 N2 . . . . 1.62(14) ?
    O6 C8 C9 C10 . . . . 2.06(19) ?
    O5 C8 C9 C10 . . . . -177.07(11) ?
    N2 C9 C10 C11 . . . . 0.90(17) ?
    C8 C9 C10 C11 . . . . 179.49(11) ?
    C9 C10 C11 C12 . . . . -1.70(18) ?
    C10 C11 C12 C13 . . . . 0.66(17) ?
    C9 N2 C13 C12 . . . . -2.11(17) ?
    Cr1 N2 C13 C12 . . . . -179.36(8) ?
    C9 N2 C13 C14 . . . . 176.49(10) ?
    Cr1 N2 C13 C14 . . . . -0.76(12) ?
    C11 C12 C13 N2 . . . . 1.23(16) ?
    C11 C12 C13 C14 . . . . -177.09(11) ?
    Cr1 O8 C14 O7 . . . . 170.02(9) ?
    Cr1 O8 C14 C13 . . . . -9.45(12) ?
    N2 C13 C14 O7 . . . . -173.01(11) ?
    C12 C13 C14 O7 . . . . 5.43(19) ?
    N2 C13 C14 O8 . . . . 6.48(14) ?
    C12 C13 C14 O8 . . . . -175.08(11) ?
    C24 N3 C15 C16 . . . . 1.7(2) ?
    N3 C15 C16 C17 . . . . -1.9(2) ?
    C15 C16 C17 C23 . . . . -0.10(18) ?
    C15 C16 C17 C18 . . . . 178.42(11) ?
    C23 C17 C18 C19 . . . . 128.56(12) ?
    C16 C17 C18 C19 . . . . -49.93(16) ?
    C23 C17 C18 C22 . . . . -50.12(16) ?
    C16 C17 C18 C22 . . . . 131.39(13) ?
    C22 C18 C19 C20 . . . . 2.58(17) ?
    C17 C18 C19 C20 . . . . -176.12(11) ?
    C21 N4 C20 C19 . . . . 0.06(18) ?
    C18 C19 C20 N4 . . . . -2.87(18) ?
    C20 N4 C21 C22 . . . . 3.03(18) ?
    N4 C21 C22 C18 . . . . -3.20(18) ?
    C19 C18 C22 C21 . . . . 0.42(17) ?
    C17 C18 C22 C21 . . . . 179.12(11) ?
    C16 C17 C23 C24 . . . . 2.07(17) ?
    C18 C17 C23 C24 . . . . -176.44(11) ?
    C15 N3 C24 C23 . . . . 0.49(19) ?
    C17 C23 C24 N3 . . . . -2.37(19) ?
loop_
    _geom_hbond_atom_site_label_D
    _geom_hbond_atom_site_label_H
    _geom_hbond_atom_site_label_A
    _geom_hbond_site_symmetry_A
    _geom_hbond_distance_DH
    _geom_hbond_distance_HA
    _geom_hbond_distance_DA
    _geom_hbond_angle_DHA
    N4 H4A O11 1_566 0.88 1.82 2.6736(14) 163.6
    O9 H9B O1 . 0.85 1.95 2.7944(15) 173.2
    O9 H9A O10 1_455 0.85 1.98 2.8336(16) 176.1
    O10 H10B O6 . 0.85 1.86 2.7035(16) 172.3
    O10 H10A N3 . 0.85 1.94 2.7610(15) 162.3
    O11 H11A O10 1_545 0.85 1.87 2.7132(15) 172.4
    O11 H11B O3 . 0.85 1.95 2.7282(16) 151.8
    O12 H12B O4 . 0.85 2.14 2.9569(16) 160.2
    O12 H12A O7 1_655 0.85 2.21 3.0284(16) 161.8
    C3 H3 O8 2_565 0.95 2.39 3.1688(16) 139
    C5 H5 O5 2_665 0.95 2.50 3.1737(16) 128
    C10 H10 O12 2_666 0.95 2.58 3.2867(16) 132
    C11 H11 O9 2_566 0.95 2.58 3.2271(17) 126
    C15 H15 O7 1_665 0.95 2.39 3.3002(17) 160
    C16 H16 O9 2_676 0.95 2.49 3.4235(18) 169
    C20 H20 O2 1_656 0.95 2.51 3.0576(16) 117
    C20 H20 O11 2_766 0.95 2.45 3.2615(17) 143
    C24 H24 O6 1_555 0.95 2.56 3.3634(17) 143
data_global
_journal_date_recd_electronic     2008-02-24
_journal_date_accepted     2008-03-09
_journal_name_full     'Acta Crystallographica, Section E'
_journal_year     2008
_journal_volume     64
_journal_issue      4
_journal_page_first     m564
_journal_page_last     m565
_journal_paper_category     QM
_journal_coeditor_code     OM2216
_publ_contact_author_name     'Janet Soleimannejad'
_publ_contact_author_address
;
Department of Chemistry, Ilam University, Ilam, Iran
;
_publ_contact_author_email     janet_soleimannejad@yahoo.com
_publ_contact_author_fax     '0098 841 2227061'
_publ_contact_author_phone     '0098 841 3332169'
_publ_section_title
;
4-(4-Pyridyl)pyridinium bis(pyridine-2,6-dicarboxylato)chromium(III)
tetrahydrate
;
loop_
    _publ_author_name
    _publ_author_footnote
    _publ_author_address
    'Soleimannejad, Janet' .
;
Department of Chemistry, Ilam University, Ilam, Iran
;
    'Aghabozorg, Hossein' .
;
Faculty of Chemistry, Tarbiat Moallem University, Tehran, Iran
;
    'Hooshmand, Shabnam' .
;
Department of Chemistry, Ilam University, Ilam, Iran
;
