# Supplementary material for: 4-(4-Pyrid­yl)pyridinium bis­(pyridine-2,6-dicarboxyl­ato)chromium(III) tetra­hydrate
Source: Acta Crystallogr Sect E Struct Rep Online. 2008 Mar 20;64(Pt 4):m564–5. doi: 10.1107/S1600536808006594 (PMC2960993; doi:10.1107/S1600536808006594)
Supplement: Supplementary file 2 [file e-64-0m564-Isup2.hkl]

#
# h,k,l, Fc-squared, Fo-squared, sigma(Fo-squared) and status flag
#
data_I
_shelx_title ' sh016c    P-1          R = 0.04                    '
_shelx_refln_list_code   4
_shelx_F_calc_maximum    241.60
_exptl_crystal_F_000     630.00
_reflns_d_resolution_high    0.7709
 
loop_
 _symmetry_equiv_pos_as_xyz
 x,y,z
 -x,-y,-z
 
_cell_length_a  9.37850
_cell_length_b   9.4106
_cell_length_c  14.5420
_cell_angle_alpha   84.710
_cell_angle_beta   89.780
_cell_angle_gamma   87.250
 
_shelx_F_squared_multiplier     0.010
 
loop_
 _refln_index_h
 _refln_index_k
 _refln_index_l
 _refln_F_squared_calc
 _refln_F_squared_meas
 _refln_F_squared_sigma
 _refln_observed_status
 _refln_sint/lambda
   1   0   0      624.27      624.27    249.85 o   0.05337
   2   0   0   847841.81   847841.81   9207.83 o   0.10675
   3   0   0    51559.96    51559.96   2270.68 o   0.16012
   4   0   0    47380.98    47380.98   2176.72 o   0.21350
   5   0   0    25744.41    25744.41   1604.51 o   0.26687
   6   0   0   189020.95   189020.95   4347.65 o   0.32025
   7   0   0    32070.43    32070.43   1790.82 o   0.37362
   8   0   0   141637.63   141637.63   3763.48 o   0.42700
   9   0   0      187.11      187.11    136.79 o   0.48037
  10   0   0   149123.63   149123.63   3861.65 o   0.53375
  11   0   0    37767.77    37767.77   1943.39 o   0.58712
  12   0   0    16370.71    16370.71   1279.48 o   0.64050
  13   0   0    47121.96    47121.96   2170.76 o   0.69387
 -13   1   0     4504.16     4504.16    671.13 o   0.69847
 -12   1   0     2604.65     2604.65    510.36 o   0.64526
 -11   1   0     7212.09     7212.09    849.24 o   0.59209
 -10   1   0    38768.48    38768.48   1968.97 o   0.53895
  -9   1   0    21561.36    21561.36   1468.38 o   0.48587
  -8   1   0      100.95      100.95    100.48 o   0.43286
  -7   1   0    90548.93    90548.93   3009.13 o   0.37994
  -6   1   0    24299.95    24299.95   1558.84 o   0.32718
  -5   1   0    74699.90    74699.90   2733.13 o   0.27466
  -4   1   0    24618.46    24618.46   1569.03 o   0.22255
  -3   1   0      785.10      785.10    280.20 o   0.17121
  -2   1   0     5415.60     5415.60    735.91 o   0.12163
  -1   1   0    20898.69    20898.69   1445.64 o   0.07730
   0   1   0   631238.81   631238.81   7945.05 o   0.05342
   1   1   0      681.51      681.51    261.06 o   0.07369
   2   1   0    20160.77    20160.77   1419.89 o   0.11706
   3   1   0     1559.62     1559.62    394.92 o   0.16636
   4   1   0    42577.07    42577.07   2063.42 o   0.21759
   5   1   0      679.60      679.60    260.69 o   0.26965
   6   1   0    49757.63    49757.63   2230.64 o   0.32214
   7   1   0    55983.86    55983.86   2366.09 o   0.37489
   8   1   0       94.79       94.79     97.36 o   0.42779
   9   1   0       62.40       62.40     78.99 o   0.48079
  10   1   0     7508.82     7508.82    866.53 o   0.53387
  11   1   0     1050.83     1050.83    324.16 o   0.58700
  12   1   0    24211.51    24211.51   1556.00 o   0.64017
  13   1   0    11957.89    11957.89   1093.52 o   0.69337
 -13   2   0    27884.49    27884.49   1669.86 o   0.70708
 -12   2   0    50715.71    50715.71   2252.02 o   0.65437
 -11   2   0    22278.12    22278.12   1492.59 o   0.60177
 -10   2   0    62328.43    62328.43   2496.57 o   0.54932
  -9   2   0    20903.27    20903.27   1445.80 o   0.49707
  -8   2   0   175462.25   175462.25   4188.82 o   0.44509
  -7   2   0      128.87      128.87    113.52 o   0.39348
  -6   2   0   133116.84   133116.84   3648.52 o   0.34241
  -5   2   0    89907.89    89907.89   2998.46 o   0.29217
  -4   2   0   213028.17   213028.17   4615.50 o   0.24327
  -3   2   0     6963.03     6963.03    834.45 o   0.19670
  -2   2   0  5837209.50  5837209.50  24160.32 o   0.15460
  -1   2   0      981.54      981.54    313.30 o   0.12169
   0   2   0  1919266.25  1919266.25  13853.76 o   0.10684
   1   2   0    19803.93    19803.93   1407.26 o   0.11712
   2   2   0  3284895.75  3284895.75  18124.28 o   0.14737
   3   2   0     2540.93     2540.93    504.08 o   0.18820
   4   2   0    92644.98    92644.98   3043.76 o   0.23413
   5   2   0      567.67      567.67    238.26 o   0.28268
   6   2   0   122824.20   122824.20   3504.63 o   0.33272
   7   2   0    14675.43    14675.43   1211.42 o   0.38366
   8   2   0    95715.05    95715.05   3093.78 o   0.43518
   9   2   0      103.89      103.89    101.93 o   0.48710
  10   2   0    26411.80    26411.80   1625.17 o   0.53930
  11   2   0    21898.13    21898.13   1479.80 o   0.59172
  12   2   0    18191.53    18191.53   1348.76 o   0.64429
  13   2   0    23441.65    23441.65   1531.07 o   0.69698
 -13   3   0     7647.12     7647.12    874.48 o   0.71957
 -12   3   0     2080.24     2080.24    456.10 o   0.66764
 -11   3   0     4699.84     4699.84    685.55 o   0.61595
 -10   3   0       36.49       36.49     60.41 o   0.56458
  -9   3   0    93453.62    93453.62   3057.02 o   0.51362
  -8   3   0    38566.68    38566.68   1963.84 o   0.46320
  -7   3   0   114773.56   114773.56   3387.82 o   0.41353
  -6   3   0    10368.19    10368.19   1018.24 o   0.36490
  -5   3   0    42148.36    42148.36   2053.01 o   0.31780
  -4   3   0   102399.11   102399.11   3199.99 o   0.27302
  -3   3   0    68369.55    68369.55   2614.76 o   0.23190
  -2   3   0   492009.72   492009.72   7014.34 o   0.19676
  -1   3   0   141779.39   141779.39   3765.36 o   0.17132
   0   3   0  1106638.50  1106638.50  10519.69 o   0.16026
   1   3   0       98.11       98.11     99.05 o   0.16647
   2   3   0   651452.56   651452.56   8071.26 o   0.18826
   3   3   0    25633.79    25633.79   1601.06 o   0.22106
   4   3   0  1146151.50  1146151.50  10705.85 o   0.26075
   5   3   0     1223.06     1223.06    349.72 o   0.30465
   6   3   0      953.13      953.13    308.73 o   0.35119
   7   3   0     4714.80     4714.80    686.64 o   0.39944
   8   3   0      106.55      106.55    103.22 o   0.44885
   9   3   0     1277.22     1277.22    357.38 o   0.49908
  10   3   0     4546.10     4546.10    674.25 o   0.54990
  11   3   0    25228.60    25228.60   1588.35 o   0.60116
  12   3   0    17391.52    17391.52   1318.77 o   0.65277
  13   3   0    14910.83    14910.83   1221.10 o   0.70463
 -13   4   0       63.30       63.30     79.56 o   0.73573
 -12   4   0     2970.23     2970.23    545.00 o   0.68483
 -11   4   0    34013.94    34013.94   1844.29 o   0.63433
 -10   4   0     4542.37     4542.37    673.97 o   0.58434
  -9   4   0    23731.63    23731.63   1540.51 o   0.53501
  -8   4   0    80732.88    80732.88   2841.35 o   0.48653
  -7   4   0    20595.28    20595.28   1435.11 o   0.43919
  -6   4   0   180010.02   180010.02   4242.76 o   0.39340
  -5   4   0      173.85      173.85    131.85 o   0.34977
  -4   4   0  1093047.50  1093047.50  10454.89 o   0.30920
  -3   4   0   178208.95   178208.95   4221.48 o   0.27308
  -2   4   0   525050.25   525050.25   7246.04 o   0.24339
  -1   4   0     3318.67     3318.67    576.08 o   0.22271
   0   4   0   270612.31   270612.31   5202.04 o   0.21368
   1   4   0    69819.73    69819.73   2642.34 o   0.21775
   2   4   0   181746.56   181746.56   4263.17 o   0.23425
   3   4   0     8442.97     8442.97    918.86 o   0.26082
   4   4   0  1069171.75  1069171.75  10340.08 o   0.29475
   5   4   0    42304.23    42304.23   2056.80 o   0.33381
   6   4   0    30939.12    30939.12   1758.95 o   0.37639
   7   4   0    46956.48    46956.48   2166.94 o   0.42145
   8   4   0    85075.71    85075.71   2916.77 o   0.46825
   9   4   0      834.61      834.61    288.90 o   0.51633
  10   4   0    21100.06    21100.06   1452.59 o   0.56536
  11   4   0    12048.76    12048.76   1097.67 o   0.61512
  12   4   0     3040.02     3040.02    551.36 o   0.66544
  13   4   0     2953.67     2953.67    543.48 o   0.71620
 -13   5   0     4402.95     4402.95    663.55 o   0.75534
 -12   5   0     6458.52     6458.52    803.65 o   0.70565
 -11   5   0     3685.24     3685.24    607.06 o   0.65655
 -10   5   0     7270.07     7270.07    852.65 o   0.60817
  -9   5   0    76319.69    76319.69   2762.60 o   0.56069
  -8   5   0       29.15       29.15     53.99 o   0.51437
  -7   5   0    69086.96    69086.96   2628.44 o   0.46956
  -6   5   0    30094.88    30094.88   1734.79 o   0.42671
  -5   5   0    34719.83    34719.83   1863.33 o   0.38650
  -4   5   0   169047.33   169047.33   4111.54 o   0.34983
  -3   5   0   142926.73   142926.73   3780.57 o   0.31792
  -2   5   0    46922.66    46922.66   2166.16 o   0.29234
  -1   5   0      835.41      835.41    289.03 o   0.27487
   0   5   0    66779.41    66779.41   2584.17 o   0.26710
   1   5   0    10804.70    10804.70   1039.46 o   0.26987
   2   5   0     3465.16     3465.16    588.66 o   0.28286
   3   5   0     7233.03     7233.03    850.47 o   0.30478
   4   5   0   209203.73   209203.73   4573.88 o   0.33387
   5   5   0      789.14      789.14    280.92 o   0.36844
   6   5   0   148507.73   148507.73   3853.67 o   0.40709
   7   5   0    60451.98    60451.98   2458.70 o   0.44877
   8   5   0     2742.71     2742.71    523.71 o   0.49271
   9   5   0    46670.99    46670.99   2160.35 o   0.53836
  10   5   0     4163.78     4163.78    645.27 o   0.58531
  11   5   0    46360.84    46360.84   2153.16 o   0.63329
  12   5   0      713.86      713.86    267.18 o   0.68207
  13   5   0     9897.74     9897.74    994.87 o   0.73149
 -13   6   0    11387.32    11387.32   1067.11 o   0.77812
 -12   6   0       93.60       93.60     96.75 o   0.72980
 -11   6   0    13398.74    13398.74   1157.53 o   0.68224
 -10   6   0     1936.67     1936.67    440.08 o   0.63560
  -9   6   0    22756.74    22756.74   1508.53 o   0.59010
  -8   6   0    21284.05    21284.05   1458.91 o   0.54603
  -7   6   0     3718.19     3718.19    609.77 o   0.50377
  -6   6   0   413036.78   413036.78   6426.79 o   0.46380
  -5   6   0   167733.97   167733.97   4095.53 o   0.42678
  -4   6   0   379329.53   379329.53   6158.97 o   0.39352
  -3   6   0    44763.38    44763.38   2115.74 o   0.36508
  -2   6   0    15687.74    15687.74   1252.51 o   0.34264
  -1   6   0    46360.41    46360.41   2153.15 o   0.32744
   0   6   0   248088.33   248088.33   4980.85 o   0.32052
   1   6   0    28472.46    28472.46   1687.38 o   0.32241
   2   6   0   341289.84   341289.84   5842.00 o   0.33295
   3   6   0    10145.56    10145.56   1007.25 o   0.35137
   4   6   0      511.55      511.55    226.17 o   0.37652
   5   6   0    17116.00    17116.00   1308.28 o   0.40715
   6   6   0   426456.59   426456.59   6530.36 o   0.44212
   7   6   0     4946.58     4946.58    703.32 o   0.48049
   8   6   0    81511.63    81511.63   2855.02 o   0.52151
   9   6   0     3637.73     3637.73    603.14 o   0.56459
  10   6   0    20123.54    20123.54   1418.57 o   0.60931
  11   6   0      272.66      272.66    165.12 o   0.65532
  12   6   0     2025.12     2025.12    450.01 o   0.70238
  13   6   0    17631.36    17631.36   1327.83 o   0.75028
 -13   7   0    15726.56    15726.56   1254.06 o   0.80381
 -12   7   0     1313.57     1313.57    362.43 o   0.75695
 -11   7   0    13464.35    13464.35   1160.36 o   0.71102
 -10   7   0       20.29       20.29     45.05 o   0.66619
  -9   7   0      470.21      470.21    216.84 o   0.62271
  -8   7   0     1188.05     1188.05    344.68 o   0.58089
  -7   7   0    49503.84    49503.84   2224.95 o   0.54110
  -6   7   0    15153.93    15153.93   1231.01 o   0.50383
  -5   7   0   198784.80   198784.80   4458.53 o   0.46968
  -4   7   0    82351.64    82351.64   2869.70 o   0.43937
  -3   7   0       96.44       96.44     98.20 o   0.41376
  -2   7   0    58955.36    58955.36   2428.07 o   0.39376
  -1   7   0      567.17      567.17    238.15 o   0.38025
   0   7   0    64696.71    64696.71   2543.55 o   0.37394
   1   7   0     2260.19     2260.19    475.41 o   0.37519
   2   7   0      114.54      114.54    107.02 o   0.38394
   3   7   0     1147.00     1147.00    338.67 o   0.39968
   4   7   0     5780.58     5780.58    760.30 o   0.42164
   5   7   0   180176.31   180176.31   4244.72 o   0.44890
   6   7   0   112505.14   112505.14   3354.18 o   0.48056
   7   7   0    25447.16    25447.16   1595.22 o   0.51581
   8   7   0    71126.94    71126.94   2666.96 o   0.55397
   9   7   0    21122.73    21122.73   1453.37 o   0.59448
  10   7   0       52.40       52.40     72.39 o   0.63689
  11   7   0    17480.24    17480.24   1322.13 o   0.68084
  12   7   0      585.18      585.18    241.90 o   0.72606
  13   7   0     3882.59     3882.59    623.10 o   0.77232
 -13   8   0    11738.30    11738.30   1083.43 o   0.83214
 -12   8   0       20.01       20.01     44.74 o   0.78680
 -11   8   0    35060.43    35060.43   1872.44 o   0.74253
 -10   8   0       31.16       31.16     55.82 o   0.69953
  -9   8   0     1578.87     1578.87    397.35 o   0.65805
  -8   8   0    24428.43    24428.43   1562.96 o   0.61840
  -7   8   0    48922.73    48922.73   2211.85 o   0.58095
  -6   8   0   227188.41   227188.41   4766.43 o   0.54616
  -5   8   0    61831.79    61831.79   2486.60 o   0.51456
  -4   8   0    70542.94    70542.94   2655.99 o   0.48677
  -3   8   0    43083.52    43083.52   2075.66 o   0.46349
  -2   8   0    41973.32    41973.32   2048.74 o   0.44542
  -1   8   0    29619.54    29619.54   1721.03 o   0.43321
   0   8   0   121708.48   121708.48   3488.67 o   0.42736
   1   8   0    15950.72    15950.72   1262.96 o   0.42814
   2   8   0   145271.61   145271.61   3811.45 o   0.43551
   3   8   0     7752.49     7752.49    880.48 o   0.44914
   4   8   0    97145.76    97145.76   3116.82 o   0.46850
   5   8   0     3221.80     3221.80    567.61 o   0.49290
   6   8   0    13424.58    13424.58   1158.64 o   0.52164
   7   8   0     7324.46     7324.46    855.83 o   0.55404
   8   8   0   148550.72   148550.72   3854.23 o   0.58950
   9   8   0       74.73       74.73     86.44 o   0.62750
  10   8   0    23994.06    23994.06   1549.00 o   0.66761
  11   8   0      773.95      773.95    278.20 o   0.70947
  12   8   0     4250.87     4250.87    651.99 o   0.75279
  13   8   0    19631.83    19631.83   1401.14 o   0.79733
 -13   9   0    32126.06    32126.06   1792.37 o   0.86286
 -12   9   0        1.60        1.60     12.64 o   0.81905
 -11   9   0      666.86      666.86    258.24 o   0.77644
 -10   9   0       16.59       16.59     40.72 o   0.73524
  -9   9   0     6795.94     6795.94    824.37 o   0.69570
  -8   9   0      340.55      340.55    184.54 o   0.65811
  -7   9   0    69508.95    69508.95   2636.46 o   0.62284
  -6   9   0       69.46       69.46     83.34 o   0.59029
  -5   9   0    17556.86    17556.86   1325.02 o   0.56093
  -4   9   0     6905.62     6905.62    831.00 o   0.53530
  -3   9   0    16313.74    16313.74   1277.25 o   0.51396
  -2   9   0   154044.34   154044.34   3924.85 o   0.49745
  -1   9   0    12669.98    12669.98   1125.61 o   0.48626
   0   9   0     1570.06     1570.06    396.24 o   0.48078
   1   9   0    23443.46    23443.46   1531.13 o   0.48119
   2   9   0     6462.48     6462.48    803.90 o   0.48748
   3   9   0    70343.18    70343.18   2652.23 o   0.49942
   4   9   0    22676.15    22676.15   1505.86 o   0.51664
   5   9   0     3414.89     3414.89    584.37 o   0.53861
   6   9   0    12023.40    12023.40   1096.51 o   0.56478
   7   9   0     2634.78     2634.78    513.30 o   0.59461
   8   9   0    19971.72    19971.72   1413.21 o   0.62757
   9   9   0    42077.89    42077.89   2051.29 o   0.66319
  10   9   0    25149.45    25149.45   1585.86 o   0.70106
  11   9   0     2730.38     2730.38    522.53 o   0.74085
  12   9   0     4246.07     4246.07    651.62 o   0.78226
  13   9   0      405.19      405.19    201.29 o   0.82504
 -13  10   0     8573.80     8573.80    925.95 o   0.89570
 -12  10   0      868.91      868.91    294.77 o   0.85343
 -11  10   0    13664.56    13664.56   1168.96 o   0.81246
 -10  10   0     4757.92     4757.92    689.78 o   0.77300
  -9  10   0    60095.50    60095.50   2451.44 o   0.73531
  -8  10   0    58157.21    58157.21   2411.58 o   0.69966
  -7  10   0     9607.91     9607.91    980.20 o   0.66638
  -6  10   0    10302.86    10302.86   1015.03 o   0.63584
  -5  10   0       51.51       51.51     71.77 o   0.60846
  -4  10   0    15853.70    15853.70   1259.11 o   0.58469
  -3  10   0    34892.76    34892.76   1867.96 o   0.56497
  -2  10   0    42464.03    42464.03   2060.68 o   0.54975
  -1  10   0    29303.04    29303.04   1711.81 o   0.53939
   0  10   0    69115.75    69115.75   2628.99 o   0.53420
   1  10   0     3079.24     3079.24    554.91 o   0.53431
   2  10   0    94212.20    94212.20   3069.40 o   0.53973
   3  10   0    10355.08    10355.08   1017.60 o   0.55030
   4  10   0    44377.79    44377.79   2106.60 o   0.56572
   5  10   0    12548.16    12548.16   1120.19 o   0.58562
   6  10   0     9394.93     9394.93    969.27 o   0.60956
   7  10   0      726.73      726.73    269.58 o   0.63708
   8  10   0     3582.19     3582.19    598.51 o   0.66774
   9  10   0      299.88      299.88    173.17 o   0.70113
  10  10   0    64472.83    64472.83   2539.15 o   0.73687
  11  10   0     8009.11     8009.11    894.94 o   0.77465
  12  10   0     1786.20     1786.20    422.63 o   0.81417
  13  10   0      458.40      458.40    214.10 o   0.85520
 -13  11   0     1609.25     1609.25    401.15 o   0.93046
 -12  11   0      219.48      219.48    148.15 o   0.88968
 -11  11   0    12363.16    12363.16   1111.90 o   0.85030
 -10  11   0      506.38      506.38    225.03 o   0.81252
  -9  11   0    42939.98    42939.98   2072.20 o   0.77657
  -8  11   0     4287.09     4287.09    654.76 o   0.74272
  -7  11   0    29692.85    29692.85   1723.16 o   0.71126
  -6  11   0     9394.38     9394.38    969.25 o   0.68254
  -5  11   0     3388.13     3388.13    582.08 o   0.65690
  -4  11   0     2956.43     2956.43    543.73 o   0.63473
  -3  11   0    13946.51    13946.51   1180.95 o   0.61639
  -2  11   0    24389.79    24389.79   1561.72 o   0.60224
  -1  11   0    46882.05    46882.05   2165.23 o   0.59258
   0  11   0    28551.13    28551.13   1689.71 o   0.58762
   1  11   0    81408.09    81408.09   2853.21 o   0.58749
   2  11   0      732.41      732.41    270.63 o   0.59219
   3  11   0    28031.15    28031.15   1674.25 o   0.60161
   4  11   0    13453.95    13453.95   1159.91 o   0.61553
   5  11   0      114.73      114.73    107.11 o   0.63365
   6  11   0    23744.42    23744.42   1540.92 o   0.65563
   7  11   0     5515.62     5515.62    742.67 o   0.68110
   8  11   0     3308.81     3308.81    575.22 o   0.70966
   9  11   0      228.51      228.51    151.17 o   0.74098
  10  11   0    12129.37    12129.37   1101.33 o   0.77472
  11  11   0    12478.54    12478.54   1117.07 o   0.81056
  12  11   0    11227.62    11227.62   1059.60 o   0.84825
  13  11   0     1284.96     1284.96    358.46 o   0.88756
 -13  12   0       25.13       25.13     50.13 o   0.96692
 -12  12   0     1715.15     1715.15    414.14 o   0.92760
 -11  12   0    18544.86    18544.86   1361.80 o   0.88975
 -10  12   0    19419.73    19419.73   1393.55 o   0.85355
  -9  12   0    38393.04    38393.04   1959.41 o   0.81924
  -8  12   0     2810.35     2810.35    530.13 o   0.78705
  -7  12   0     2011.24     2011.24    448.47 o   0.75726
  -6  12   0     6049.98     6049.98    777.82 o   0.73016
  -5  12   0      877.76      877.76    296.27 o   0.70606
  -4  12   0      876.76      876.76    296.10 o   0.68528
  -3  12   0     5434.60     5434.60    737.20 o   0.66812
  -2  12   0     6219.38     6219.38    788.63 o   0.65488
  -1  12   0     2487.69     2487.69    498.77 o   0.64580
   0  12   0    34642.68    34642.68   1861.25 o   0.64104
   1  12   0    18595.02    18595.02   1363.64 o   0.64071
   2  12   0    59218.23    59218.23   2433.48 o   0.64481
   3  12   0     4565.51     4565.51    675.69 o   0.65326
   4  12   0    16176.09    16176.09   1271.85 o   0.66590
   5  12   0     1708.84     1708.84    413.38 o   0.68249
   6  12   0     3899.24     3899.24    624.44 o   0.70275
   7  12   0     4337.24     4337.24    658.58 o   0.72637
   8  12   0    12813.88    12813.88   1131.98 o   0.75305
   9  12   0       49.16       49.16     70.11 o   0.78245
  10  12   0     1141.60     1141.60    337.88 o   0.81430
  11  12   0      164.31      164.31    128.18 o   0.84832
  12  12   0     4340.65     4340.65    658.84 o   0.88425
  13  12   0     2696.47     2696.47    519.28 o   0.92187
 -13  13   0     6101.84     6101.84    781.14 o   1.00490
 -12  13   0     1678.04     1678.04    409.64 o   0.96699
 -11  13   0    12234.75    12234.75   1106.11 o   0.93059
 -10  13   0     2366.79     2366.79    486.50 o   0.89589
  -9  13   0    25911.60    25911.60   1609.71 o   0.86310
  -8  13   0      456.99      456.99    213.77 o   0.83245
  -7  13   0    11417.92    11417.92   1068.55 o   0.80417
  -6  13   0     1553.64     1553.64    394.16 o   0.77853
  -5  13   0    24871.31    24871.31   1577.06 o   0.75579
  -4  13   0      576.27      576.27    240.06 o   0.73623
  -3  13   0     7157.28     7157.28    846.01 o   0.72010
  -2  13   0     2158.97     2158.97    464.65 o   0.70764
  -1  13   0    28381.70    28381.70   1684.69 o   0.69905
   0  13   0     3819.67     3819.67    618.04 o   0.69446
   1  13   0    63289.21    63289.21   2515.73 o   0.69396
   2  13   0    22622.04    22622.04   1504.06 o   0.69755
   3  13   0     1731.96     1731.96    416.17 o   0.70518
   4  13   0     2789.82     2789.82    528.19 o   0.71671
   5  13   0      469.02      469.02    216.57 o   0.73196
   6  13   0    13572.05    13572.05   1164.99 o   0.75071
   7  13   0      126.74      126.74    112.58 o   0.77269
   8  13   0     8457.42     8457.42    919.64 o   0.79764
   9  13   0     3745.95     3745.95    612.04 o   0.82530
  10  13   0       33.91       33.91     58.23 o   0.85540
  11  13   0     1614.87     1614.87    401.85 o   0.88769
  12  13   0     2577.14     2577.14    507.66 o   0.92194
  13  13   0     6894.76     6894.76    830.35 o   0.95794
 -13 -13   1       11.34       11.34     33.68 o   0.96085
 -12 -13   1     3179.88     3179.88    563.90 o   0.92496
 -11 -13   1     2054.89     2054.89    453.31 o   0.89083
 -10 -13   1       16.78       16.78     40.97 o   0.85866
  -9 -13   1       60.38       60.38     77.70 o   0.82868
  -8 -13   1      751.82      751.82    274.19 o   0.80114
  -7 -13   1     8726.07     8726.07    934.13 o   0.77630
  -6 -13   1      667.20      667.20    258.30 o   0.75443
  -5 -13   1     5480.07     5480.07    740.27 o   0.73578
  -4 -13   1       29.18       29.18     54.02 o   0.72061
  -3 -13   1      539.83      539.83    232.34 o   0.70914
  -2 -13   1     9189.04     9189.04    958.59 o   0.70156
  -1 -13   1      889.02      889.02    298.16 o   0.69799
   0 -13   1     4378.53     4378.53    661.70 o   0.69849
   1 -13   1     7221.83     7221.83    849.81 o   0.70305
   2 -13   1     1152.51     1152.51    339.49 o   0.71160
   3 -13   1      351.37      351.37    187.45 o   0.72399
   4 -13   1    11072.98    11072.98   1052.28 o   0.74004
   5 -13   1     6478.16     6478.16    804.87 o   0.75950
   6 -13   1     7335.36     7335.36    856.47 o   0.78213
   7 -13   1      388.02      388.02    196.98 o   0.80766
   8 -13   1       97.02       97.02     98.50 o   0.83582
   9 -13   1     1408.38     1408.38    375.28 o   0.86636
  10 -13   1     1827.65     1827.65    427.51 o   0.89903
  11 -13   1     3946.17     3946.17    628.19 o   0.93361
  12 -13   1     4288.47     4288.47    654.86 o   0.96990
  13 -13   1        2.47        2.47     15.71 o   1.00770
 -13 -12   1       63.03       63.03     79.39 o   0.92471
 -12 -12   1    12795.60    12795.60   1131.18 o   0.88721
 -11 -12   1    13427.08    13427.08   1158.75 o   0.85141
 -10 -12   1     5939.80     5939.80    770.70 o   0.81752
  -9 -12   1    24529.99    24529.99   1566.21 o   0.78580
  -8 -12   1      449.96      449.96    212.12 o   0.75653
  -7 -12   1     7492.88     7492.88    865.61 o   0.72998
  -6 -12   1       11.28       11.28     33.58 o   0.70648
  -5 -12   1    16002.52    16002.52   1265.01 o   0.68633
  -4 -12   1     4472.80     4472.80    668.79 o   0.66984
  -3 -12   1    48842.70    48842.70   2210.04 o   0.65728
  -2 -12   1      401.84      401.84    200.46 o   0.64888
  -1 -12   1    86914.99    86914.99   2948.13 o   0.64481
   0 -12   1     4988.18     4988.18    706.27 o   0.64514
   1 -12   1     6799.17     6799.17    824.57 o   0.64987
   2 -12   1    19570.07    19570.07   1398.93 o   0.65890
   3 -12   1    22142.21    22142.21   1488.03 o   0.67206
   4 -12   1     4420.42     4420.42    664.86 o   0.68912
   5 -12   1    10095.15    10095.15   1004.75 o   0.70979
   6 -12   1      196.20      196.20    140.07 o   0.73377
   7 -12   1     2541.14     2541.14    504.10 o   0.76074
   8 -12   1    22871.02    22871.02   1512.32 o   0.79040
   9 -12   1     6158.28     6158.28    784.75 o   0.82246
  10 -12   1    31186.25    31186.25   1765.96 o   0.85665
  11 -12   1     2194.06     2194.06    468.41 o   0.89272
  12 -12   1     4761.81     4761.81    690.06 o   0.93045
  13 -12   1        0.68        0.68      8.27 o   0.96966
 -13 -11   1     1046.53     1046.53    323.50 o   0.89031
 -12 -11   1     9231.07     9231.07    960.78 o   0.85114
 -11 -11   1     1852.65     1852.65    430.42 o   0.81358
 -10 -11   1    27770.22    27770.22   1666.44 o   0.77788
  -9 -11   1       45.87       45.87     67.73 o   0.74429
  -8 -11   1       46.35       46.35     68.08 o   0.71312
  -7 -11   1    10307.61    10307.61   1015.26 o   0.68469
  -6 -11   1     1625.73     1625.73    403.20 o   0.65937
  -5 -11   1    23028.80    23028.80   1517.52 o   0.63752
  -4 -11   1    10454.47    10454.47   1022.47 o   0.61952
  -3 -11   1     4945.69     4945.69    703.26 o   0.60569
  -2 -11   1    14224.03    14224.03   1192.65 o   0.59634
  -1 -11   1    32710.47    32710.47   1808.60 o   0.59167
   0 -11   1    52636.16    52636.16   2294.26 o   0.59180
   1 -11   1    13250.38    13250.38   1151.10 o   0.59672
   2 -11   1      669.73      669.73    258.79 o   0.60632
   3 -11   1    30085.00    30085.00   1734.50 o   0.62038
   4 -11   1     5248.48     5248.48    724.46 o   0.63861
   5 -11   1      509.27      509.27    225.67 o   0.66065
   6 -11   1    13189.03    13189.03   1148.44 o   0.68615
   7 -11   1      141.07      141.07    118.77 o   0.71473
   8 -11   1    19521.44    19521.44   1397.19 o   0.74604
   9 -11   1      108.10      108.10    103.97 o   0.77975
  10 -11   1     1895.00     1895.00    435.32 o   0.81556
  11 -11   1     3848.19     3848.19    620.34 o   0.85321
  12 -11   1       47.21       47.21     68.71 o   0.89247
  13 -11   1      156.99      156.99    125.30 o   0.93312
 -13 -10   1     2498.25     2498.25    499.83 o   0.85787
 -12 -10   1    22156.78    22156.78   1488.52 o   0.81697
 -11 -10   1    21438.49    21438.49   1464.19 o   0.77759
 -10 -10   1    28633.69    28633.69   1692.15 o   0.73997
  -9 -10   1    23792.70    23792.70   1542.49 o   0.70438
  -8 -10   1      738.69      738.69    271.79 o   0.67116
  -7 -10   1     7247.99     7247.99    851.35 o   0.64066
  -6 -10   1     1303.92     1303.92    361.10 o   0.61330
  -5 -10   1    35444.94    35444.94   1882.68 o   0.58952
  -4 -10   1      345.19      345.19    185.79 o   0.56976
  -3 -10   1   125482.92   125482.92   3542.36 o   0.55445
  -2 -10   1      313.56      313.56    177.08 o   0.54396
  -1 -10   1     9896.97     9896.97    994.84 o   0.53859
   0 -10   1     2815.93     2815.93    530.65 o   0.53848
   1 -10   1    91607.77    91607.77   3026.68 o   0.54363
   2 -10   1      925.56      925.56    304.23 o   0.55391
   3 -10   1    29988.71    29988.71   1731.72 o   0.56902
   4 -10   1     2177.05     2177.05    466.59 o   0.58861
   5 -10   1     5198.10     5198.10    720.98 o   0.61223
   6 -10   1     2913.49     2913.49    539.77 o   0.63945
   7 -10   1     6526.12     6526.12    807.84 o   0.66982
   8 -10   1    64868.19    64868.19   2546.92 o   0.70294
   9 -10   1     5196.29     5196.29    720.85 o   0.73843
  10 -10   1    38393.80    38393.80   1959.43 o   0.77598
  11 -10   1     5775.15     5775.15    759.94 o   0.81529
  12 -10   1       47.65       47.65     69.03 o   0.85613
  13 -10   1     1403.34     1403.34    374.61 o   0.89828
 -13  -9   1        6.23        6.23     24.96 o   0.82760
 -12  -9   1    18674.85    18674.85   1366.56 o   0.78496
 -11  -9   1      622.23      622.23    249.44 o   0.74370
 -10  -9   1    58137.17    58137.17   2411.17 o   0.70407
  -9  -9   1      610.18      610.18    247.02 o   0.66637
  -8  -9   1    36234.70    36234.70   1903.54 o   0.63093
  -7  -9   1    20242.83    20242.83   1422.77 o   0.59816
  -6  -9   1     4036.50     4036.50    635.33 o   0.56852
  -5  -9   1     5931.67     5931.67    770.17 o   0.54253
  -4  -9   1     6592.90     6592.90    811.97 o   0.52073
  -3  -9   1    17354.37    17354.37   1317.36 o   0.50366
  -2  -9   1    15866.60    15866.60   1259.63 o   0.49182
  -1  -9   1    22800.51    22800.51   1509.98 o   0.48558
   0  -9   1     5500.20     5500.20    741.63 o   0.48518
   1  -9   1    79218.80    79218.80   2814.58 o   0.49062
   2  -9   1    32893.84    32893.84   1813.67 o   0.50171
   3  -9   1    86262.95    86262.95   2937.06 o   0.51808
   4  -9   1    11976.02    11976.02   1094.35 o   0.53927
   5  -9   1     2048.65     2048.65    452.62 o   0.56472
   6  -9   1    50004.96    50004.96   2236.18 o   0.59389
   7  -9   1      269.03      269.03    164.02 o   0.62625
   8  -9   1    31751.34    31751.34   1781.89 o   0.66135
   9  -9   1      910.65      910.65    301.77 o   0.69876
  10  -9   1      701.27      701.27    264.81 o   0.73814
  11  -9   1       14.87       14.87     38.56 o   0.77919
  12  -9   1     4493.61     4493.61    670.34 o   0.82166
  13  -9   1     2208.53     2208.53    469.95 o   0.86533
 -13  -8   1     5419.32     5419.32    736.16 o   0.79976
 -12  -8   1     5612.76     5612.76    749.18 o   0.75537
 -11  -8   1    11395.03    11395.03   1067.47 o   0.71221
 -10  -8   1     2705.55     2705.55    520.15 o   0.67052
  -9  -8   1    28890.10    28890.10   1699.71 o   0.63059
  -8  -8   1    63854.30    63854.30   2526.94 o   0.59279
  -7  -8   1    25092.39    25092.39   1584.06 o   0.55754
  -6  -8   1     2372.15     2372.15    487.05 o   0.52536
  -5  -8   1    30032.94    30032.94   1733.00 o   0.49684
  -4  -8   1     1773.15     1773.15    421.09 o   0.47264
  -3  -8   1    46882.70    46882.70   2165.24 o   0.45347
  -2  -8   1    12051.37    12051.37   1097.79 o   0.43997
  -1  -8   1   274440.56   274440.56   5238.71 o   0.43268
   0  -8   1    13379.62    13379.62   1156.70 o   0.43191
   1  -8   1    21675.72    21675.72   1472.27 o   0.43770
   2  -8   1     8836.23     8836.23    940.01 o   0.44979
   3  -8   1    27750.64    27750.64   1665.85 o   0.46770
   4  -8   1    10117.54    10117.54   1005.86 o   0.49078
   5  -8   1    43256.17    43256.17   2079.81 o   0.51835
   6  -8   1    66154.32    66154.32   2572.05 o   0.54974
   7  -8   1    51330.42    51330.42   2265.62 o   0.58432
   8  -8   1    46885.89    46885.89   2165.31 o   0.62157
   9  -8   1     4427.30     4427.30    665.38 o   0.66103
  10  -8   1     7133.81     7133.81    844.62 o   0.70234
  11  -8   1     1500.46     1500.46    387.36 o   0.74518
  12  -8   1     5887.09     5887.09    767.27 o   0.78930
  13  -8   1     2613.86     2613.86    511.26 o   0.83451
 -13  -7   1       52.74       52.74     72.62 o   0.77461
 -12  -7   1     1006.21     1006.21    317.21 o   0.72849
 -11  -7   1     5098.65     5098.65    714.05 o   0.68344
 -10  -7   1    19735.66    19735.66   1404.84 o   0.63967
  -9  -7   1     3152.90     3152.90    561.51 o   0.59746
  -8  -7   1    96419.03    96419.03   3105.14 o   0.55717
  -7  -7   1     1600.12     1600.12    400.01 o   0.51925
  -6  -7   1    23037.78    23037.78   1517.82 o   0.48425
  -5  -7   1     3189.85     3189.85    564.79 o   0.45284
  -4  -7   1      408.71      408.71    202.17 o   0.42584
  -3  -7   1    53773.48    53773.48   2318.91 o   0.40411
  -2  -7   1    25016.72    25016.72   1581.67 o   0.38856
  -1  -7   1   112196.97   112196.97   3349.58 o   0.37992
   0  -7   1      152.74      152.74    123.59 o   0.37868
   1  -7   1    51643.65    51643.65   2272.52 o   0.38492
   2  -7   1    13502.52    13502.52   1162.00 o   0.39827
   3  -7   1     2304.43     2304.43    480.04 o   0.41806
   4  -7   1    16029.69    16029.69   1266.08 o   0.44343
   5  -7   1    54269.02    54269.02   2329.57 o   0.47348
   6  -7   1   114225.65   114225.65   3379.73 o   0.50738
   7  -7   1      757.63      757.63    275.25 o   0.54441
   8  -7   1    21825.29    21825.29   1477.34 o   0.58397
   9  -7   1      768.05      768.05    277.14 o   0.62559
  10  -7   1     1950.01     1950.01    441.59 o   0.66888
  11  -7   1      133.35      133.35    115.48 o   0.71354
  12  -7   1    18062.18    18062.18   1343.96 o   0.75933
  13  -7   1     1053.57     1053.57    324.59 o   0.80605
 -13  -6   1      405.98      405.98    201.49 o   0.75241
 -12  -6   1     2008.11     2008.11    448.12 o   0.70466
 -11  -6   1    13853.63    13853.63   1177.01 o   0.65776
 -10  -6   1      124.53      124.53    111.60 o   0.61194
  -9  -6   1    40317.78    40317.78   2007.93 o   0.56743
  -8  -6   1    58190.73    58190.73   2412.28 o   0.52458
  -7  -6   1    81799.84    81799.84   2860.07 o   0.48383
  -6  -6   1   149382.84   149382.84   3865.01 o   0.44575
  -5  -6   1    18613.33    18613.33   1364.31 o   0.41109
  -4  -6   1    10838.40    10838.40   1041.08 o   0.38078
  -3  -6   1   123626.78   123626.78   3516.06 o   0.35593
  -2  -6   1    24067.21    24067.21   1551.36 o   0.33776
  -1  -6   1   499041.84   499041.84   7064.29 o   0.32738
   0  -6   1    53266.76    53266.76   2307.96 o   0.32552
   1  -6   1   119043.21   119043.21   3450.26 o   0.33234
   2  -6   1    19656.99    19656.99   1402.03 o   0.34733
   3  -6   1     1486.24     1486.24    385.52 o   0.36949
   4  -6   1    41305.51    41305.51   2032.38 o   0.39762
   5  -6   1   347510.06   347510.06   5895.00 o   0.43056
   6  -6   1    36038.82    36038.82   1898.39 o   0.46729
   7  -6   1    37040.32    37040.32   1924.59 o   0.50698
   8  -6   1     3085.95     3085.95    555.51 o   0.54900
   9  -6   1     6034.66     6034.66    776.83 o   0.59285
  10  -6   1    11174.19    11174.19   1057.08 o   0.63815
  11  -6   1     5334.53     5334.53    730.38 o   0.68462
  12  -6   1    11993.16    11993.16   1095.13 o   0.73203
  13  -6   1     3456.49     3456.49    587.92 o   0.78021
 -13  -5   1     5733.14     5733.14    757.17 o   0.73344
 -12  -5   1    11836.52    11836.52   1087.96 o   0.68417
 -11  -5   1     6741.09     6741.09    821.04 o   0.63555
 -10  -5   1     1518.89     1518.89    389.73 o   0.58776
  -9  -5   1    11472.48    11472.48   1071.10 o   0.54102
  -8  -5   1    18768.74    18768.74   1369.99 o   0.49562
  -7  -5   1    14280.68    14280.68   1195.02 o   0.45196
  -6  -5   1    75373.51    75373.51   2745.42 o   0.41061
  -5  -5   1    20849.18    20849.18   1443.92 o   0.37233
  -4  -5   1    50304.60    50304.60   2242.87 o   0.33816
  -3  -5   1    50929.38    50929.38   2256.75 o   0.30948
  -2  -5   1    14488.25    14488.25   1203.67 o   0.28792
  -1  -5   1    12979.67    12979.67   1139.28 o   0.27517
   0  -5   1   139924.30   139924.30   3740.65 o   0.27246
   1  -5   1     4581.98     4581.98    676.90 o   0.28009
   2  -5   1    26864.75    26864.75   1639.05 o   0.29726
   3  -5   1    97969.45    97969.45   3130.01 o   0.32245
   4  -5   1    56315.99    56315.99   2373.10 o   0.35395
   5  -5   1     4013.25     4013.25    633.50 o   0.39024
   6  -5   1     1049.86     1049.86    324.01 o   0.43010
   7  -5   1    25579.43    25579.43   1599.36 o   0.47264
   8  -5   1    17028.50    17028.50   1304.93 o   0.51719
   9  -5   1      125.57      125.57    112.06 o   0.56328
  10  -5   1    24924.91    24924.91   1578.76 o   0.61056
  11  -5   1     4311.44     4311.44    656.62 o   0.65877
  12  -5   1     6267.38     6267.38    791.67 o   0.70772
  13  -5   1     5985.58     5985.58    773.67 o   0.75727
 -13  -4   1     2794.81     2794.81    528.66 o   0.71796
 -12  -4   1    22107.39    22107.39   1486.86 o   0.66733
 -11  -4   1     1867.54     1867.54    432.15 o   0.61717
 -10  -4   1    30349.92    30349.92   1742.12 o   0.56760
  -9  -4   1   118197.96   118197.96   3437.99 o   0.51878
  -8  -4   1     1001.16     1001.16    316.41 o   0.47095
  -7  -4   1   104709.66   104709.66   3235.89 o   0.42445
  -6  -4   1    33355.80    33355.80   1826.36 o   0.37975
  -5  -4   1    67494.58    67494.58   2597.97 o   0.33759
  -4  -4   1   477340.56   477340.56   6908.98 o   0.29903
  -3  -4   1   406411.97   406411.97   6375.04 o   0.26565
  -2  -4   1   225998.17   225998.17   4753.93 o   0.23962
  -1  -4   1   148112.59   148112.59   3848.54 o   0.22353
   0  -4   1   138839.39   138839.39   3726.12 o   0.21957
   1  -4   1   223455.39   223455.39   4727.11 o   0.22837
   2  -4   1   246299.34   246299.34   4962.86 o   0.24858
   3  -4   1  1005557.94  1005557.94  10027.75 o   0.27772
   4  -4   1   450885.09   450885.09   6714.80 o   0.31331
   5  -4   1     1903.05     1903.05    436.24 o   0.35341
   6  -4   1    12334.13    12334.13   1110.59 o   0.39665
   7  -4   1    51658.80    51658.80   2272.86 o   0.44211
   8  -4   1    25426.65    25426.65   1594.57 o   0.48917
   9  -4   1    12596.93    12596.93   1122.36 o   0.53741
  10  -4   1    32810.20    32810.20   1811.36 o   0.58654
  11  -4   1    16547.77    16547.77   1286.38 o   0.63636
  12  -4   1    34622.80    34622.80   1860.72 o   0.68671
  13  -4   1     7861.42     7861.42    886.65 o   0.73748
 -13  -3   1     4188.61     4188.61    647.19 o   0.70618
 -12  -3   1     1804.25     1804.25    424.77 o   0.65444
 -11  -3   1     2754.27     2754.27    524.81 o   0.60298
 -10  -3   1    99593.27    99593.27   3155.84 o   0.55189
  -9  -3   1    37860.28    37860.28   1945.77 o   0.50127
  -8  -3   1     4537.96     4537.96    673.64 o   0.45129
  -7  -3   1   124646.12   124646.12   3530.53 o   0.40218
  -6  -3   1     4011.36     4011.36    633.35 o   0.35431
  -5  -3   1    50690.14    50690.14   2251.45 o   0.30825
  -4  -3   1   414098.59   414098.59   6435.05 o   0.26494
  -3  -3   1   101701.13   101701.13   3189.06 o   0.22600
  -2  -3   1   205858.55   205858.55   4537.16 o   0.19404
  -1  -3   1   212139.72   212139.72   4605.86 o   0.17298
   0  -3   1    11615.93    11615.93   1077.77 o   0.16702
   1  -3   1     7112.84     7112.84    843.38 o   0.17766
   2  -3   1   147391.44   147391.44   3839.16 o   0.20232
   3  -3   1   544850.13   544850.13   7381.40 o   0.23664
   4  -3   1     2119.48     2119.48    460.38 o   0.27705
   5  -3   1    54601.65    54601.65   2336.70 o   0.32128
   6  -3   1       79.57       79.57     89.20 o   0.36794
   7  -3   1       82.25       82.25     90.69 o   0.41621
   8  -3   1    11003.81    11003.81   1048.99 o   0.46560
   9  -3   1   110317.91   110317.91   3321.41 o   0.51579
  10  -3   1    19765.59    19765.59   1405.90 o   0.56656
  11  -3   1     8638.96     8638.96    929.46 o   0.61777
  12  -3   1     6064.23     6064.23    778.73 o   0.66931
  13  -3   1    32340.37    32340.37   1798.34 o   0.72112
 -13  -2   1     3269.50     3269.50    571.80 o   0.69830
 -12  -2   1    53929.64    53929.64   2322.28 o   0.64572
 -11  -2   1    23328.35    23328.35   1527.36 o   0.59328
 -10  -2   1    32546.39    32546.39   1804.06 o   0.54102
  -9  -2   1   126254.04   126254.04   3553.22 o   0.48900
  -8  -2   1     2204.73     2204.73    469.55 o   0.43730
  -7  -2   1    70749.34    70749.34   2659.87 o   0.38607
  -6  -2   1     2857.48     2857.48    534.55 o   0.33550
  -5  -2   1   111867.69   111867.69   3344.66 o   0.28596
  -4  -2   1   380329.53   380329.53   6167.09 o   0.23807
  -3  -2   1    30736.44    30736.44   1753.18 o   0.19309
  -2  -2   1  1624834.38  1624834.38  12746.90 o   0.15358
  -1  -2   1   747855.00   747855.00   8647.86 o   0.12485
   0  -2   1    15903.27    15903.27   1261.08 o   0.11527
   1  -2   1  1104669.88  1104669.88  10510.33 o   0.12916
   2  -2   1  1453928.13  1453928.13  12057.89 o   0.16055
   3  -2   1    35726.07    35726.07   1890.13 o   0.20142
   4  -2   1   149321.23   149321.23   3864.21 o   0.24710
   5  -2   1   100414.70   100414.70   3168.83 o   0.29538
   6  -2   1    33521.76    33521.76   1830.89 o   0.34516
   7  -2   1       92.58       92.58     96.22 o   0.39587
   8  -2   1    15756.61    15756.61   1255.25 o   0.44721
   9  -2   1    77772.42    77772.42   2788.77 o   0.49897
  10  -2   1     4034.15     4034.15    635.15 o   0.55105
  11  -2   1     2930.42     2930.42    541.33 o   0.60335
  12  -2   1    46013.30    46013.30   2145.07 o   0.65582
  13  -2   1    11480.09    11480.09   1071.45 o   0.70843
 -13  -1   1     6157.42     6157.42    784.69 o   0.69446
 -12  -1   1    80529.40    80529.40   2837.77 o   0.64135
 -11  -1   1     7641.51     7641.51    874.16 o   0.58828
 -10  -1   1     1265.65     1265.65    355.76 o   0.53528
  -9  -1   1    84180.27    84180.27   2901.38 o   0.48236
  -8  -1   1   113268.55   113268.55   3365.54 o   0.42955
  -7  -1   1     5506.74     5506.74    742.07 o   0.37690
  -6  -1   1    30087.22    30087.22   1734.57 o   0.32449
  -5  -1   1    79150.48    79150.48   2813.37 o   0.27246
  -4  -1   1   103052.21   103052.21   3210.17 o   0.22106
  -3  -1   1   169573.80   169573.80   4117.93 o   0.17088
  -2  -1   1   525105.38   525105.38   7246.42 o   0.12342
  -1  -1   1    15585.93    15585.93   1248.44 o   0.08343
   0  -1   1    61416.06    61416.06   2478.23 o   0.06623
   1  -1   1   229769.45   229769.45   4793.43 o   0.08666
   2  -1   1    14536.58    14536.58   1205.68 o   0.12779
   3  -1   1   148207.64   148207.64   3849.77 o   0.17564
   4  -1   1     2487.44     2487.44    498.74 o   0.22598
   5  -1   1   201788.98   201788.98   4492.09 o   0.27746
   6  -1   1   104190.66   104190.66   3227.86 o   0.32954
   7  -1   1   215665.44   215665.44   4643.98 o   0.38198
   8  -1   1    86851.84    86851.84   2947.06 o   0.43464
   9  -1   1    11128.15    11128.15   1054.90 o   0.48746
  10  -1   1     2820.39     2820.39    531.07 o   0.54039
  11  -1   1   119426.13   119426.13   3455.81 o   0.59340
  12  -1   1     1037.95     1037.95    322.17 o   0.64647
  13  -1   1    18609.50    18609.50   1364.17 o   0.69959
 -13   0   1     1034.08     1034.08    321.57 o   0.69471
 -12   0   1    82909.02    82909.02   2879.39 o   0.64141
 -11   0   1     1703.03     1703.03    412.68 o   0.58812
 -10   0   1     2649.02     2649.02    514.69 o   0.53484
  -9   0   1    20972.19    20972.19   1448.18 o   0.48159
  -8   0   1    30367.39    30367.39   1742.62 o   0.42837
  -7   0   1   111857.96   111857.96   3344.52 o   0.37520
  -6   0   1   254235.55   254235.55   5042.18 o   0.32209
  -5   0   1     2587.05     2587.05    508.63 o   0.26908
  -4   0   1     9480.34     9480.34    973.67 o   0.21625
  -3   0   1    11910.04    11910.04   1091.33 o   0.16379
  -2   0   1    12875.28    12875.28   1134.69 o   0.11218
  -1   0   1  1158392.50  1158392.50  10762.86 o   0.06355
   0   0   1   122150.26   122150.26   3495.00 o   0.03453
   1   0   1  1074179.25  1074179.25  10364.26 o   0.06359
   2   0   1     1417.92     1417.92    376.55 o   0.11221
   3   0   1    73830.52    73830.52   2717.18 o   0.16383
   4   0   1    73736.90    73736.90   2715.45 o   0.21629
   5   0   1     3027.44     3027.44    550.22 o   0.26912
   6   0   1    22657.12    22657.12   1505.23 o   0.32213
   7   0   1   312551.94   312551.94   5590.63 o   0.37524
   8   0   1     2726.64     2726.64    522.17 o   0.42841
   9   0   1     6917.80     6917.80    831.73 o   0.48163
  10   0   1      533.29      533.29    230.93 o   0.53489
  11   0   1    78263.38    78263.38   2797.56 o   0.58816
  12   0   1    10304.50    10304.50   1015.11 o   0.64145
  13   0   1     2111.60     2111.60    459.52 o   0.69475
 -13   1   1     6655.85     6655.85    815.83 o   0.69906
 -12   1   1     8889.87     8889.87    942.86 o   0.64590
 -11   1   1    18645.06    18645.06   1365.47 o   0.59279
 -10   1   1    67572.37    67572.37   2599.47 o   0.53972
  -9   1   1    36241.33    36241.33   1903.72 o   0.48672
  -8   1   1    62598.05    62598.05   2501.96 o   0.43382
  -7   1   1    11679.13    11679.13   1080.70 o   0.38105
  -6   1   1   400031.63   400031.63   6324.81 o   0.32847
  -5   1   1   187237.56   187237.56   4327.10 o   0.27619
  -4   1   1    32693.93    32693.93   1808.15 o   0.22443
  -3   1   1    72721.80    72721.80   2696.70 o   0.17366
  -2   1   1    11599.19    11599.19   1077.00 o   0.12507
  -1   1   1   283060.16   283060.16   5320.34 o   0.08262
   0   1   1   126375.37   126375.37   3554.93 o   0.06088
   1   1   1   344376.72   344376.72   5868.36 o   0.07927
   2   1   1   275461.88   275461.88   5248.45 o   0.12067
   3   1   1    99286.09    99286.09   3150.97 o   0.16892
   4   1   1    44539.17    44539.17   2110.43 o   0.21956
   5   1   1   242499.09   242499.09   4924.42 o   0.27125
   6   1   1   155755.63   155755.63   3946.59 o   0.32348
   7   1   1    96018.39    96018.39   3098.68 o   0.37604
   8   1   1    46793.30    46793.30   2163.18 o   0.42880
   9   1   1   128757.49   128757.49   3588.28 o   0.48170
  10   1   1      271.04      271.04    164.63 o   0.53469
  11   1   1    62522.73    62522.73   2500.45 o   0.58775
  12   1   1     1175.23     1175.23    342.82 o   0.64086
  13   1   1     9966.09     9966.09    998.30 o   0.69401
 -13   2   1      697.75      697.75    264.15 o   0.70743
 -12   2   1       86.58       86.58     93.05 o   0.65474
 -11   2   1     2722.20     2722.20    521.75 o   0.60218
 -10   2   1    69646.46    69646.46   2639.06 o   0.54977
  -9   2   1       74.10       74.10     86.08 o   0.49757
  -8   2   1   120670.59   120670.59   3473.77 o   0.44565
  -7   2   1    22822.20    22822.20   1510.70 o   0.39411
  -6   2   1   138039.28   138039.28   3715.36 o   0.34314
  -5   2   1    18454.98    18454.98   1358.49 o   0.29303
  -4   2   1    11154.61    11154.61   1056.15 o   0.24430
  -3   2   1      514.41      514.41    226.81 o   0.19798
  -2   2   1   238143.88   238143.88   4880.00 o   0.15624
  -1   2   1   905387.63   905387.63   9515.19 o   0.12377
   0   2   1    29551.68    29551.68   1719.06 o   0.10921
   1   2   1   290535.72   290535.72   5390.14 o   0.11930
   2   2   1  2015964.63  2015964.63  14198.47 o   0.14912
   3   2   1    39224.11    39224.11   1980.51 o   0.18957
   4   2   1      592.35      592.35    243.38 o   0.23524
   5   2   1   138192.73   138192.73   3717.43 o   0.28361
   6   2   1    10324.25    10324.25   1016.08 o   0.33351
   7   2   1     1522.97     1522.97    390.25 o   0.38434
   8   2   1     5128.59     5128.59    716.14 o   0.43579
   9   2   1   224697.63   224697.63   4740.23 o   0.48764
  10   2   1    10214.56    10214.56   1010.67 o   0.53980
  11   2   1      678.45      678.45    260.47 o   0.59217
  12   2   1     4797.98     4797.98    692.67 o   0.64471
  13   2   1    20299.31    20299.31   1424.76 o   0.69737
 -13   3   1     3088.17     3088.17    555.71 o   0.71967
 -12   3   1      454.97      454.97    213.30 o   0.66775
 -11   3   1     2065.51     2065.51    454.48 o   0.61607
 -10   3   1    61794.75    61794.75   2485.85 o   0.56472
  -9   3   1       91.22       91.22     95.51 o   0.51377
  -8   3   1   261243.05   261243.05   5111.19 o   0.46337
  -7   3   1     5876.15     5876.15    766.56 o   0.41372
  -6   3   1    15715.94    15715.94   1253.63 o   0.36512
  -5   3   1     2425.79     2425.79    492.52 o   0.31805
  -4   3   1   366377.34   366377.34   6052.91 o   0.27332
  -3   3   1   557556.81   557556.81   7466.97 o   0.23226
  -2   3   1     5427.08     5427.08    736.69 o   0.19719
  -1   3   1   194576.09   194576.09   4411.08 o   0.17182
   0   3   1    27036.94    27036.94   1644.29 o   0.16080
   1   3   1    80033.52    80033.52   2829.02 o   0.16700
   2   3   1     4376.70     4376.70    661.57 o   0.18873
   3   3   1   356443.06   356443.06   5970.29 o   0.22147
   4   3   1    31980.14    31980.14   1788.30 o   0.26110
   5   3   1   108597.80   108597.80   3295.42 o   0.30496
   6   3   1    14348.34    14348.34   1197.85 o   0.35145
   7   3   1    63809.63    63809.63   2526.06 o   0.39967
   8   3   1     8416.89     8416.89    917.44 o   0.44906
   9   3   1   223420.22   223420.22   4726.73 o   0.49927
  10   3   1    27027.02    27027.02   1643.99 o   0.55008
  11   3   1    18600.56    18600.56   1363.84 o   0.60133
  12   3   1     1700.13     1700.13    412.33 o   0.65292
  13   3   1     1291.33     1291.33    359.35 o   0.70478
 -13   4   1     4300.84     4300.84    655.81 o   0.73560
 -12   4   1     2800.61     2800.61    529.21 o   0.68469
 -11   4   1     7909.71     7909.71    889.37 o   0.63418
 -10   4   1    77871.48    77871.48   2790.55 o   0.58418
  -9   4   1      432.38      432.38    207.94 o   0.53484
  -8   4   1   150800.56   150800.56   3883.30 o   0.48634
  -7   4   1     1903.97     1903.97    436.35 o   0.43899
  -6   4   1    10016.29    10016.29   1000.81 o   0.39317
  -5   4   1      571.60      571.60    239.08 o   0.34951
  -4   4   1    20759.09    20759.09   1440.80 o   0.30892
  -3   4   1   567128.94   567128.94   7530.80 o   0.27276
  -2   4   1     4428.41     4428.41    665.46 o   0.24303
  -1   4   1   134188.05   134188.05   3663.17 o   0.22233
   0   4   1    97909.23    97909.23   3129.05 o   0.21329
   1   4   1    66557.71    66557.71   2579.88 o   0.21738
   2   4   1    44778.52    44778.52   2116.09 o   0.23390
   3   4   1   291883.69   291883.69   5402.63 o   0.26051
   4   4   1   243313.88   243313.88   4932.69 o   0.29448
   5   4   1    28188.27    28188.27   1678.94 o   0.33357
   6   4   1    13624.26    13624.26   1167.23 o   0.37619
   7   4   1   119799.45   119799.45   3461.21 o   0.42127
   8   4   1       30.46       30.46     55.19 o   0.46809
   9   4   1    23560.80    23560.80   1534.95 o   0.51619
  10   4   1    21051.87    21051.87   1450.93 o   0.56524
  11   4   1    29626.81    29626.81   1721.24 o   0.61500
  12   4   1    26231.32    26231.32   1619.61 o   0.66533
  13   4   1      762.71      762.71    276.17 o   0.71610
 -13   5   1     4492.95     4492.95    670.29 o   0.75498
 -12   5   1     6284.36     6284.36    792.74 o   0.70528
 -11   5   1     8253.06     8253.06    908.46 o   0.65615
 -10   5   1    32173.08    32173.08   1793.69 o   0.60773
  -9   5   1      152.37      152.37    123.44 o   0.56022
  -8   5   1    21354.86    21354.86   1461.33 o   0.51386
  -7   5   1    47861.78    47861.78   2187.73 o   0.46900
  -6   5   1   281850.91   281850.91   5308.96 o   0.42610
  -5   5   1     2874.01     2874.01    536.10 o   0.38583
  -4   5   1    25057.72    25057.72   1582.96 o   0.34909
  -3   5   1   282390.78   282390.78   5314.05 o   0.31711
  -2   5   1   237035.30   237035.30   4868.63 o   0.29147
  -1   5   1    24024.48    24024.48   1549.98 o   0.27395
   0   5   1    40984.39    40984.39   2024.46 o   0.26615
   1   5   1    11785.22    11785.22   1085.60 o   0.26893
   2   5   1     3850.56     3850.56    620.53 o   0.28197
   3   5   1    65869.88    65869.88   2566.51 o   0.30396
   4   5   1   201487.92   201487.92   4488.74 o   0.33312
   5   5   1   185909.89   185909.89   4311.73 o   0.36776
   6   5   1    87666.01    87666.01   2960.84 o   0.40648
   7   5   1   244108.78   244108.78   4940.74 o   0.44822
   8   5   1      321.75      321.75    179.37 o   0.49221
   9   5   1    24796.29    24796.29   1574.68 o   0.53790
  10   5   1    19826.24    19826.24   1408.06 o   0.58490
  11   5   1     8671.94     8671.94    931.23 o   0.63291
  12   5   1     7345.66     7345.66    857.07 o   0.68172
  13   5   1     2249.59     2249.59    474.30 o   0.73116
 -13   6   1     1362.00     1362.00    369.05 o   0.77756
 -12   6   1    21870.54    21870.54   1478.87 o   0.72920
 -11   6   1      175.82      175.82    132.60 o   0.68160
 -10   6   1    21525.59    21525.59   1467.16 o   0.63492
  -9   6   1      405.70      405.70    201.42 o   0.58937
  -8   6   1     3520.90     3520.90    593.37 o   0.54524
  -7   6   1    19310.37    19310.37   1389.62 o   0.50291
  -6   6   1    63421.88    63421.88   2518.37 o   0.46287
  -5   6   1   123181.92   123181.92   3509.73 o   0.42577
  -4   6   1     3333.89     3333.89    577.40 o   0.39244
  -3   6   1      369.56      369.56    192.24 o   0.36391
  -2   6   1     7951.63     7951.63    891.72 o   0.34139
  -1   6   1    46393.44    46393.44   2153.91 o   0.32614
   0   6   1    48754.70    48754.70   2208.05 o   0.31920
   1   6   1   301994.97   301994.97   5495.41 o   0.32109
   2   6   1   126691.78   126691.78   3559.38 o   0.33168
   3   6   1    24836.19    24836.19   1575.95 o   0.35018
   4   6   1    28187.76    28187.76   1678.92 o   0.37541
   5   6   1    60664.14    60664.14   2463.01 o   0.40612
   6   6   1     9552.17     9552.17    977.35 o   0.44118
   7   6   1    66086.42    66086.42   2570.73 o   0.47963
   8   6   1      166.88      166.88    129.18 o   0.52071
   9   6   1     7225.65     7225.65    850.04 o   0.56386
  10   6   1       90.29       90.29     95.02 o   0.60863
  11   6   1     4180.15     4180.15    646.54 o   0.65469
  12   6   1    16306.25    16306.25   1276.96 o   0.70179
  13   6   1    22508.35    22508.35   1500.28 o   0.74973
 -13   7   1     8150.17     8150.17    902.78 o   0.80305
 -12   7   1    21659.10    21659.10   1471.70 o   0.75615
 -11   7   1        6.82        6.82     26.12 o   0.71017
 -10   7   1     1964.12     1964.12    443.18 o   0.66528
  -9   7   1        1.43        1.43     11.96 o   0.62175
  -8   7   1    63488.33    63488.33   2519.69 o   0.57985
  -7   7   1    16541.56    16541.56   1286.14 o   0.53999
  -6   7   1   111307.55   111307.55   3336.28 o   0.50264
  -5   7   1    29790.74    29790.74   1726.00 o   0.46840
  -4   7   1   243166.92   243166.92   4931.20 o   0.43801
  -3   7   1     5071.96     5071.96    712.18 o   0.41232
  -2   7   1     1282.11     1282.11    358.07 o   0.39224
  -1   7   1     7456.14     7456.14    863.49 o   0.37868
   0   7   1   102136.94   102136.94   3195.89 o   0.37235
   1   7   1   112664.94   112664.94   3356.56 o   0.37361
   2   7   1     8910.10     8910.10    943.93 o   0.38239
   3   7   1    31431.73    31431.73   1772.90 o   0.39820
   4   7   1    15962.49    15962.49   1263.43 o   0.42024
   5   7   1   212120.91   212120.91   4605.66 o   0.44758
   6   7   1   105345.22   105345.22   3245.69 o   0.47933
   7   7   1   102028.66   102028.66   3194.19 o   0.51467
   8   7   1       95.47       95.47     97.71 o   0.55292
   9   7   1     5393.30     5393.30    734.39 o   0.59350
  10   7   1    10386.13    10386.13   1019.12 o   0.63597
  11   7   1     4483.07     4483.07    669.56 o   0.67999
  12   7   1     1063.93     1063.93    326.18 o   0.72526
  13   7   1    11317.79    11317.79   1063.85 o   0.77157
 -13   8   1     5275.56     5275.56    726.33 o   0.83121
 -12   8   1    15521.35    15521.35   1245.85 o   0.78582
 -11   8   1     8394.53     8394.53    916.22 o   0.74149
 -10   8   1     4411.82     4411.82    664.22 o   0.69842
  -9   8   1     1472.03     1472.03    383.67 o   0.65688
  -8   8   1     1712.59     1712.59    413.83 o   0.61715
  -7   8   1    67610.45    67610.45   2600.20 o   0.57962
  -6   8   1     2591.14     2591.14    509.03 o   0.54475
  -5   8   1    45237.58    45237.58   2126.91 o   0.51306
  -4   8   1    48491.76    48491.76   2202.08 o   0.48519
  -3   8   1    21264.25    21264.25   1458.23 o   0.46183
  -2   8   1    20632.06    20632.06   1436.39 o   0.44369
  -1   8   1       43.14       43.14     65.68 o   0.43144
   0   8   1    79348.62    79348.62   2816.89 o   0.42557
   1   8   1   180851.09   180851.09   4252.66 o   0.42636
   2   8   1     2590.49     2590.49    508.97 o   0.43376
   3   8   1    50370.73    50370.73   2244.34 o   0.44745
   4   8   1     1952.99     1952.99    441.93 o   0.46688
   5   8   1    19787.35    19787.35   1406.68 o   0.49136
   6   8   1      350.35      350.35    187.18 o   0.52018
   7   8   1    11950.97    11950.97   1093.20 o   0.55267
   8   8   1    16924.93    16924.93   1300.96 o   0.58822
   9   8   1    21993.27    21993.27   1483.01 o   0.62630
  10   8   1      409.99      409.99    202.48 o   0.66648
  11   8   1     8405.90     8405.90    916.84 o   0.70841
  12   8   1     2730.57     2730.57    522.55 o   0.75179
  13   8   1     4059.14     4059.14    637.11 o   0.79639
 -13   9   1    17957.84    17957.84   1340.07 o   0.86176
 -12   9   1    23179.58    23179.58   1522.48 o   0.81789
 -11   9   1     2430.16     2430.16    492.97 o   0.77523
 -10   9   1    23523.15    23523.15   1533.73 o   0.73396
  -9   9   1      702.73      702.73    265.09 o   0.69434
  -8   9   1    29229.88    29229.88   1709.67 o   0.65668
  -7   9   1    14296.17    14296.17   1195.67 o   0.62133
  -6   9   1    55321.63    55321.63   2352.05 o   0.58869
  -5   9   1     5619.53     5619.53    749.64 o   0.55926
  -4   9   1    19397.31    19397.31   1392.74 o   0.53355
  -3   9   1     2626.36     2626.36    512.48 o   0.51213
  -2   9   1   171983.44   171983.44   4147.09 o   0.49556
  -1   9   1     8281.78     8281.78    910.04 o   0.48434
   0   9   1    12711.74    12711.74   1127.46 o   0.47883
   1   9   1     2194.04     2194.04    468.41 o   0.47925
   2   9   1     5980.86     5980.86    773.36 o   0.48557
   3   9   1   178803.05   178803.05   4228.51 o   0.49756
   4   9   1    36840.08    36840.08   1919.38 o   0.51483
   5   9   1    78500.82    78500.82   2801.80 o   0.53688
   6   9   1     2121.33     2121.33    460.58 o   0.56314
   7   9   1     2050.85     2050.85    452.86 o   0.59305
   8   9   1      121.03      121.03    110.01 o   0.62609
   9   9   1     8266.84     8266.84    909.22 o   0.66179
  10   9   1     1740.38     1740.38    417.18 o   0.69975
  11   9   1     6030.66     6030.66    776.57 o   0.73961
  12   9   1      603.55      603.55    245.67 o   0.78108
  13   9   1     8435.29     8435.29    918.44 o   0.82393
 -13  10   1     2228.97     2228.97    472.12 o   0.89446
 -12  10   1     7654.00     7654.00    874.87 o   0.85212
 -11  10   1     4729.95     4729.95    687.75 o   0.81108
 -10  10   1     1961.80     1961.80    442.92 o   0.77156
  -9  10   1      242.82      242.82    155.83 o   0.73379
  -8  10   1      206.60      206.60    143.74 o   0.69806
  -7  10   1    41493.52    41493.52   2037.00 o   0.66471
  -6  10   1       89.18       89.18     94.43 o   0.63409
  -5  10   1      730.41      730.41    270.26 o   0.60664
  -4  10   1    13570.64    13570.64   1164.93 o   0.58279
  -3  10   1     1989.98     1989.98    446.09 o   0.56301
  -2  10   1   113867.12   113867.12   3374.42 o   0.54773
  -1  10   1     4075.60     4075.60    638.40 o   0.53734
   0  10   1     7608.45     7608.45    872.26 o   0.53213
   1  10   1       56.62       56.62     75.24 o   0.53225
   2  10   1    29795.74    29795.74   1726.14 o   0.53769
   3  10   1   118305.09   118305.09   3439.55 o   0.54829
   4  10   1    23347.13    23347.13   1527.98 o   0.56378
   5  10   1    26095.40    26095.40   1615.41 o   0.58375
   6  10   1        4.35        4.35     20.87 o   0.60776
   7  10   1    11357.52    11357.52   1065.72 o   0.63536
   8  10   1      226.42      226.42    150.47 o   0.66610
   9  10   1    18594.03    18594.03   1363.60 o   0.69957
  10  10   1     8583.19     8583.19    926.46 o   0.73539
  11  10   1     9440.75     9440.75    971.64 o   0.77324
  12  10   1      175.87      175.87    132.61 o   0.81283
  13  10   1     3990.41     3990.41    631.70 o   0.85393
 -13  11   1     1946.84     1946.84    441.23 o   0.92908
 -12  11   1    11848.19    11848.19   1088.49 o   0.88824
 -11  11   1    10721.29    10721.29   1035.44 o   0.84879
 -10  11   1    25060.11    25060.11   1583.04 o   0.81094
  -9  11   1     3251.36     3251.36    570.21 o   0.77491
  -8  11   1    41588.55    41588.55   2039.33 o   0.74099
  -7  11   1     1618.90     1618.90    402.36 o   0.70946
  -6  11   1     2535.92     2535.92    503.58 o   0.68066
  -5  11   1     3350.39     3350.39    578.83 o   0.65495
  -4  11   1    13480.89    13480.89   1161.07 o   0.63271
  -3  11   1     3362.58     3362.58    579.88 o   0.61432
  -2  11   1    28901.72    28901.72   1700.05 o   0.60012
  -1  11   1     9408.43     9408.43    969.97 o   0.59042
   0  11   1    69869.20    69869.20   2643.28 o   0.58545
   1  11   1     2336.60     2336.60    483.38 o   0.58532
   2  11   1    19849.24    19849.24   1408.87 o   0.59004
   3  11   1    17116.15    17116.15   1308.29 o   0.59950
   4  11   1     2742.88     2742.88    523.72 o   0.61347
   5  11   1    26112.70    26112.70   1615.94 o   0.63165
   6  11   1      107.92      107.92    103.88 o   0.65370
   7  11   1     1700.61     1700.61    412.38 o   0.67923
   8  11   1      401.80      401.80    200.45 o   0.70788
   9  11   1      179.36      179.36    133.92 o   0.73928
  10  11   1       55.49       55.49     74.49 o   0.77308
  11  11   1    17292.28    17292.28   1315.00 o   0.80900
  12  11   1     4290.07     4290.07    654.99 o   0.84677
  13  11   1     1647.62     1647.62    405.91 o   0.88614
 -13  12   1       31.31       31.31     55.95 o   0.96542
 -12  12   1      573.19      573.19    239.41 o   0.92603
 -11  12   1     1715.53     1715.53    414.19 o   0.88811
 -10  12   1     6352.22     6352.22    797.01 o   0.85185
  -9  12   1       25.53       25.53     50.53 o   0.81746
  -8  12   1     5260.02     5260.02    725.26 o   0.78520
  -7  12   1      976.86      976.86    312.55 o   0.75534
  -6  12   1     6390.15     6390.15    799.38 o   0.72817
  -5  12   1    17544.64    17544.64   1324.56 o   0.70400
  -4  12   1    19516.02    19516.02   1397.00 o   0.68316
  -3  12   1     5748.25     5748.25    758.17 o   0.66596
  -2  12   1     2520.83     2520.83    502.08 o   0.65267
  -1  12   1       35.44       35.44     59.53 o   0.64356
   0  12   1    33250.63    33250.63   1823.48 o   0.63878
   1  12   1    40756.43    40756.43   2018.82 o   0.63845
   2  12   1    75634.72    75634.72   2750.18 o   0.64257
   3  12   1     3727.81     3727.81    610.56 o   0.65106
   4  12   1     8108.49     8108.49    900.47 o   0.66374
   5  12   1    35293.40    35293.40   1878.65 o   0.68038
   6  12   1     2708.05     2708.05    520.39 o   0.70070
   7  12   1    27232.86    27232.86   1650.24 o   0.72439
   8  12   1        1.24        1.24     11.16 o   0.75114
   9  12   1     7190.70     7190.70    847.98 o   0.78062
  10  12   1     1825.55     1825.55    427.26 o   0.81254
  11  12   1     4417.96     4417.96    664.68 o   0.84663
  12  12   1     6712.19     6712.19    819.28 o   0.88263
  13  12   1     2062.46     2062.46    454.14 o   0.92032
 -13  13   1     7599.04     7599.04    871.72 o   1.00328
 -12  13   1     6313.45     6313.45    794.57 o   0.96530
 -11  13   1        8.25        8.25     28.73 o   0.92884
 -10  13   1    13781.82    13781.82   1173.96 o   0.89408
  -9  13   1      392.78      392.78    198.19 o   0.86122
  -8  13   1    10860.17    10860.17   1042.12 o   0.83050
  -7  13   1     8447.43     8447.43    919.10 o   0.80215
  -6  13   1    13304.59    13304.59   1153.46 o   0.77645
  -5  13   1     7626.31     7626.31    873.29 o   0.75365
  -4  13   1     4794.20     4794.20    692.40 o   0.73403
  -3  13   1      283.17      283.17    168.28 o   0.71786
  -2  13   1    11035.21    11035.21   1050.49 o   0.70536
  -1  13   1     9452.05     9452.05    972.22 o   0.69674
   0  13   1    45706.22    45706.22   2137.90 o   0.69213
   1  13   1    16570.57    16570.57   1287.27 o   0.69163
   2  13   1    39135.25    39135.25   1978.26 o   0.69524
   3  13   1     5093.20     5093.20    713.67 o   0.70289
   4  13   1     1055.05     1055.05    324.82 o   0.71446
   5  13   1      337.16      337.16    183.62 o   0.72976
   6  13   1     1156.63     1156.63    340.09 o   0.74856
   7  13   1    11645.75    11645.75   1079.15 o   0.77061
   8  13   1     2455.84     2455.84    495.56 o   0.79563
   9  13   1     9422.90     9422.90    970.72 o   0.82336
  10  13   1      763.65      763.65    276.34 o   0.85352
  11  13   1     1123.11     1123.11    335.13 o   0.88588
  12  13   1      307.88      307.88    175.47 o   0.92020
  13  13   1     3487.57     3487.57    590.56 o   0.95627
 -13 -13   2     3504.55     3504.55    591.99 o   0.96498
 -12 -13   2    11209.29    11209.29   1058.74 o   0.92926
 -11 -13   2      168.74      168.74    129.90 o   0.89529
 -10 -13   2     2163.55     2163.55    465.14 o   0.86329
  -9 -13   2    10832.45    10832.45   1040.79 o   0.83348
  -8 -13   2     1790.73     1790.73    423.17 o   0.80611
  -7 -13   2     6575.67     6575.67    810.90 o   0.78142
  -6 -13   2     4646.02     4646.02    681.62 o   0.75970
  -5 -13   2     3107.88     3107.88    557.48 o   0.74118
  -4 -13   2      353.99      353.99    188.15 o   0.72613
  -3 -13   2       28.20       28.20     53.10 o   0.71475
  -2 -13   2     1069.90     1069.90    327.09 o   0.70723
  -1 -13   2     1965.06     1965.06    443.29 o   0.70369
   0 -13   2     3064.23     3064.23    553.55 o   0.70419
   1 -13   2    15826.06    15826.06   1258.02 o   0.70872
   2 -13   2     4676.35     4676.35    683.84 o   0.71720
   3 -13   2        4.59        4.59     21.43 o   0.72950
   4 -13   2    16213.82    16213.82   1273.33 o   0.74543
   5 -13   2    22584.76    22584.76   1502.82 o   0.76476
   6 -13   2    10808.21    10808.21   1039.63 o   0.78724
   7 -13   2     5539.01     5539.01    744.25 o   0.81260
   8 -13   2      288.39      288.39    169.82 o   0.84060
   9 -13   2     1418.21     1418.21    376.59 o   0.87097
  10 -13   2     1264.15     1264.15    355.55 o   0.90348
  11 -13   2     5227.57     5227.57    723.02 o   0.93789
  12 -13   2       89.45       89.45     94.58 o   0.97402
  13 -13   2     2646.33     2646.33    514.42 o   1.01168
 -13 -12   2     1611.90     1611.90    401.49 o   0.92882
 -12 -12   2     5814.14     5814.14    762.50 o   0.89150
 -11 -12   2      191.67      191.67    138.44 o   0.85588
 -10 -12   2    31793.70    31793.70   1783.08 o   0.82218
  -9 -12   2     1421.43     1421.43    377.02 o   0.79065
  -8 -12   2     3926.65     3926.65    626.63 o   0.76156
  -7 -12   2     5323.46     5323.46    729.62 o   0.73520
  -6 -12   2      216.38      216.38    147.10 o   0.71187
  -5 -12   2      408.86      408.86    202.20 o   0.69188
  -4 -12   2     9052.86     9052.86    951.47 o   0.67552
  -3 -12   2     4286.73     4286.73    654.73 o   0.66307
  -2 -12   2     1251.93     1251.93    353.83 o   0.65475
  -1 -12   2     2207.23     2207.23    469.81 o   0.65071
   0 -12   2      152.86      152.86    123.64 o   0.65104
   1 -12   2      678.43      678.43    260.47 o   0.65573
   2 -12   2    14736.91    14736.91   1213.96 o   0.66469
   3 -12   2     1503.91     1503.91    387.80 o   0.67774
   4 -12   2    18694.08    18694.08   1367.26 o   0.69466
   5 -12   2      890.63      890.63    298.43 o   0.71517
   6 -12   2    11576.40    11576.40   1075.94 o   0.73897
   7 -12   2     3187.84     3187.84    564.61 o   0.76576
   8 -12   2       30.15       30.15     54.91 o   0.79524
   9 -12   2    19393.50    19393.50   1392.61 o   0.82711
  10 -12   2      198.26      198.26    140.80 o   0.86111
  11 -12   2      901.85      901.85    300.31 o   0.89701
  12 -12   2      611.82      611.82    247.35 o   0.93457
  13 -12   2     1246.83     1246.83    353.10 o   0.97361
 -13 -11   2      717.02      717.02    267.77 o   0.89440
 -12 -11   2    29784.57    29784.57   1725.82 o   0.85541
 -11 -11   2    13977.97    13977.97   1182.28 o   0.81805
 -10 -11   2     6935.93     6935.93    832.82 o   0.78255
  -9 -11   2      183.46      183.46    135.45 o   0.74917
  -8 -11   2     4914.56     4914.56    701.04 o   0.71822
  -7 -11   2      128.62      128.62    113.41 o   0.69000
  -6 -11   2    15257.51    15257.51   1235.21 o   0.66489
  -5 -11   2     3969.46     3969.46    630.04 o   0.64323
  -4 -11   2    14273.96    14273.96   1194.74 o   0.62539
  -3 -11   2      133.87      133.87    115.70 o   0.61169
  -2 -11   2     5174.23     5174.23    719.32 o   0.60244
  -1 -11   2     5987.92     5987.92    773.82 o   0.59782
   0 -11   2     2801.47     2801.47    529.29 o   0.59795
   1 -11   2    15625.20    15625.20   1250.01 o   0.60282
   2 -11   2    45714.01    45714.01   2138.08 o   0.61233
   3 -11   2    15801.36    15801.36   1257.03 o   0.62626
   4 -11   2    18894.11    18894.11   1374.56 o   0.64432
   5 -11   2    10940.54    10940.54   1045.97 o   0.66617
   6 -11   2     2240.48     2240.48    473.34 o   0.69147
   7 -11   2      407.89      407.89    201.96 o   0.71984
   8 -11   2     1170.41     1170.41    342.11 o   0.75094
   9 -11   2    16454.24    16454.24   1282.74 o   0.78444
  10 -11   2      112.95      112.95    106.28 o   0.82005
  11 -11   2     1065.10     1065.10    326.36 o   0.85750
  12 -11   2      120.81      120.81    109.91 o   0.89657
  13 -11   2     3585.88     3585.88    598.82 o   0.93705
 -13 -10   2       62.01       62.01     78.74 o   0.86191
 -12 -10   2     2436.82     2436.82    493.64 o   0.82121
 -11 -10   2    14776.54    14776.54   1215.59 o   0.78205
 -10 -10   2      660.56      660.56    257.01 o   0.74465
  -9 -10   2     3177.30     3177.30    563.68 o   0.70930
  -8 -10   2     3527.05     3527.05    593.89 o   0.67632
  -7 -10   2      602.63      602.63    245.49 o   0.64607
  -6 -10   2      875.01      875.01    295.81 o   0.61895
  -5 -10   2    42777.21    42777.21   2068.27 o   0.59540
  -4 -10   2    42751.82    42751.82   2067.65 o   0.57584
  -3 -10   2     1590.04     1590.04    398.75 o   0.56070
  -2 -10   2     7678.35     7678.35    876.26 o   0.55033
  -1 -10   2     2630.89     2630.89    512.92 o   0.54503
   0 -10   2      401.33      401.33    200.33 o   0.54492
   1 -10   2     1535.42     1535.42    391.84 o   0.55001
   2 -10   2    23136.19    23136.19   1521.06 o   0.56017
   3 -10   2    12081.99    12081.99   1099.18 o   0.57513
   4 -10   2    45564.20    45564.20   2134.58 o   0.59451
   5 -10   2    27374.93    27374.93   1654.54 o   0.61791
   6 -10   2      258.03      258.03    160.63 o   0.64489
   7 -10   2    17743.79    17743.79   1332.06 o   0.67502
   8 -10   2     1248.01     1248.01    353.27 o   0.70790
   9 -10   2    25904.23    25904.23   1609.48 o   0.74316
  10 -10   2       65.81       65.81     81.12 o   0.78048
  11 -10   2     4692.47     4692.47    685.02 o   0.81957
  12 -10   2     1027.94     1027.94    320.62 o   0.86021
  13 -10   2      119.53      119.53    109.33 o   0.90217
 -13  -9   2     4089.94     4089.94    639.53 o   0.83158
 -12  -9   2       10.16       10.16     31.88 o   0.78916
 -11  -9   2     6887.90     6887.90    829.93 o   0.74813
 -10  -9   2    27409.92    27409.92   1655.59 o   0.70876
  -9  -9   2      301.92      301.92    173.76 o   0.67132
  -8  -9   2     6619.62     6619.62    813.61 o   0.63615
  -7  -9   2     8825.15     8825.15    939.42 o   0.60367
  -6  -9   2    31371.63    31371.63   1771.20 o   0.57432
  -5  -9   2    46773.93    46773.93   2162.73 o   0.54860
  -4  -9   2     6228.64     6228.64    789.22 o   0.52705
  -3  -9   2    17290.74    17290.74   1314.94 o   0.51019
  -2  -9   2       99.58       99.58     99.79 o   0.49851
  -1  -9   2     1546.64     1546.64    393.27 o   0.49237
   0  -9   2     9579.28     9579.28    978.74 o   0.49197
   1  -9   2     4104.70     4104.70    640.68 o   0.49734
   2  -9   2     7417.94     7417.94    861.27 o   0.50828
   3  -9   2      261.43      261.43    161.69 o   0.52445
   4  -9   2    18446.88    18446.88   1358.19 o   0.54539
   5  -9   2      170.30      170.30    130.50 o   0.57057
   6  -9   2     7405.96     7405.96    860.58 o   0.59946
   7  -9   2    27084.40    27084.40   1645.73 o   0.63154
   8  -9   2    14129.87    14129.87   1188.69 o   0.66636
   9  -9   2      201.27      201.27    141.87 o   0.70351
  10  -9   2     2558.80     2558.80    505.85 o   0.74264
  11  -9   2     5751.36     5751.36    758.38 o   0.78345
  12  -9   2     1164.66     1164.66    341.27 o   0.82570
  13  -9   2      108.77      108.77    104.29 o   0.86917
 -13  -8   2    16733.47    16733.47   1293.58 o   0.80367
 -12  -8   2     5616.79     5616.79    749.45 o   0.75950
 -11  -8   2     1595.85     1595.85    399.48 o   0.71660
 -10  -8   2     2998.25     2998.25    547.56 o   0.67518
  -9  -8   2     8387.24     8387.24    915.82 o   0.63555
  -8  -8   2    14211.48    14211.48   1192.12 o   0.59806
  -7  -8   2    29702.62    29702.62   1723.44 o   0.56315
  -6  -8   2    28711.94    28711.94   1694.46 o   0.53131
  -5  -8   2    11769.04    11769.04   1084.85 o   0.50312
  -4  -8   2     5743.70     5743.70    757.87 o   0.47925
  -3  -8   2    26239.63    26239.63   1619.86 o   0.46035
  -2  -8   2    92948.02    92948.02   3048.74 o   0.44706
  -1  -8   2    22299.78    22299.78   1493.31 o   0.43989
   0  -8   2    50811.86    50811.86   2254.15 o   0.43914
   1  -8   2    14050.27    14050.27   1185.34 o   0.44484
   2  -8   2    11675.07    11675.07   1080.51 o   0.45674
   3  -8   2    26407.00    26407.00   1625.02 o   0.47439
   4  -8   2      137.81      137.81    117.39 o   0.49716
   5  -8   2    35843.91    35843.91   1893.25 o   0.52440
   6  -8   2     7694.22     7694.22    877.17 o   0.55545
   7  -8   2    17715.35    17715.35   1330.99 o   0.58970
   8  -8   2     2423.81     2423.81    492.32 o   0.62663
   9  -8   2     8054.79     8054.79    897.48 o   0.66579
  10  -8   2     4445.69     4445.69    666.76 o   0.70682
  11  -8   2     5981.33     5981.33    773.39 o   0.74940
  12  -8   2     8683.16     8683.16    931.83 o   0.79330
  13  -8   2     6312.18     6312.18    794.49 o   0.83829
 -13  -7   2    15756.74    15756.74   1255.26 o   0.77842
 -12  -7   2      337.28      337.28    183.65 o   0.73255
 -11  -7   2     1782.07     1782.07    422.15 o   0.68777
 -10  -7   2     4171.50     4171.50    645.87 o   0.64429
  -9  -7   2     2144.32     2144.32    463.07 o   0.60241
  -8  -7   2    21340.11    21340.11   1460.83 o   0.56248
  -7  -7   2   122959.63   122959.63   3506.56 o   0.52494
  -6  -7   2     1703.87     1703.87    412.78 o   0.49034
  -5  -7   2      537.51      537.51    231.84 o   0.45936
  -4  -7   2     3187.39     3187.39    564.57 o   0.43277
  -3  -7   2    84218.90    84218.90   2902.05 o   0.41141
  -2  -7   2    34554.74    34554.74   1858.89 o   0.39614
  -1  -7   2      335.56      335.56    183.18 o   0.38768
   0  -7   2   123897.96   123897.96   3519.91 o   0.38647
   1  -7   2      258.70      258.70    160.84 o   0.39258
   2  -7   2    24428.52    24428.52   1562.96 o   0.40569
   3  -7   2    47961.33    47961.33   2190.01 o   0.42513
   4  -7   2     1191.96     1191.96    345.25 o   0.45010
   5  -7   2    17731.50    17731.50   1331.60 o   0.47974
   6  -7   2    99124.48    99124.48   3148.40 o   0.51322
   7  -7   2     4009.07     4009.07    633.17 o   0.54986
   8  -7   2    20457.07    20457.07   1430.28 o   0.58906
   9  -7   2      102.02      102.02    101.00 o   0.63035
  10  -7   2    12198.68    12198.68   1104.48 o   0.67334
  11  -7   2      105.24      105.24    102.59 o   0.71772
  12  -7   2     5407.93     5407.93    735.39 o   0.76326
  13  -7   2    17591.81    17591.81   1326.34 o   0.80975
 -13  -6   2     6545.30     6545.30    809.03 o   0.75612
 -12  -6   2       37.05       37.05     60.87 o   0.70861
 -11  -6   2     3010.31     3010.31    548.66 o   0.66200
 -10  -6   2    11335.06    11335.06   1064.66 o   0.61649
  -9  -6   2    10519.54    10519.54   1025.65 o   0.57234
  -8  -6   2    40723.96    40723.96   2018.02 o   0.52989
  -7  -6   2    13340.73    13340.73   1155.02 o   0.48958
  -6  -6   2    52270.00    52270.00   2286.26 o   0.45199
  -5  -6   2    24180.61    24180.61   1555.01 o   0.41785
  -4  -6   2      814.14      814.14    285.33 o   0.38807
  -3  -6   2     1301.08     1301.08    360.70 o   0.36373
  -2  -6   2    53713.23    53713.23   2317.61 o   0.34597
  -1  -6   2   139353.19   139353.19   3733.00 o   0.33584
   0  -6   2   394900.63   394900.63   6284.11 o   0.33404
   1  -6   2    42210.19    42210.19   2054.51 o   0.34069
   2  -6   2     4410.91     4410.91    664.15 o   0.35533
   3  -6   2   101470.73   101470.73   3185.45 o   0.37702
   4  -6   2    20280.38    20280.38   1424.09 o   0.40463
   5  -6   2    30993.07    30993.07   1760.48 o   0.43704
   6  -6   2    17759.87    17759.87   1332.66 o   0.47327
   7  -6   2     6659.45     6659.45    816.05 o   0.51250
   8  -6   2     3482.11     3482.11    590.09 o   0.55411
   9  -6   2       90.73       90.73     95.25 o   0.59758
  10  -6   2    32362.11    32362.11   1798.95 o   0.64255
  11  -6   2    12689.79    12689.79   1126.49 o   0.68873
  12  -6   2     9442.27     9442.27    971.71 o   0.73587
  13  -6   2    14999.64    14999.64   1224.73 o   0.78382
 -13  -5   2      154.30      154.30    124.22 o   0.73701
 -12  -5   2       81.26       81.26     90.14 o   0.68799
 -11  -5   2     2991.90     2991.90    546.98 o   0.63967
 -10  -5   2        8.07        8.07     28.41 o   0.59221
  -9  -5   2    62484.88    62484.88   2499.70 o   0.54585
  -8  -5   2      850.26      850.26    291.59 o   0.50089
  -7  -5   2    12171.14    12171.14   1103.23 o   0.45774
  -6  -5   2    17296.68    17296.68   1315.17 o   0.41697
  -5  -5   2   358044.72   358044.72   5983.68 o   0.37933
  -4  -5   2      149.29      149.29    122.18 o   0.34586
  -3  -5   2      606.60      606.60    246.29 o   0.31788
  -2  -5   2   183539.34   183539.34   4284.15 o   0.29693
  -1  -5   2      220.41      220.41    148.46 o   0.28459
   0  -5   2   370014.41   370014.41   6082.88 o   0.28198
   1  -5   2    62459.91    62459.91   2499.20 o   0.28936
   2  -5   2    72018.45    72018.45   2683.63 o   0.30601
   3  -5   2     1198.31     1198.31    346.17 o   0.33054
   4  -5   2   176521.88   176521.88   4201.45 o   0.36134
   5  -5   2     1754.06     1754.06    418.82 o   0.39695
   6  -5   2     2379.57     2379.57    487.81 o   0.43621
   7  -5   2     2657.69     2657.69    515.53 o   0.47821
   8  -5   2    69124.16    69124.16   2629.15 o   0.52229
   9  -5   2     4728.85     4728.85    687.67 o   0.56796
  10  -5   2    25690.81    25690.81   1602.84 o   0.61488
  11  -5   2     2218.30     2218.30    470.99 o   0.66278
  12  -5   2      135.92      135.92    116.59 o   0.71145
  13  -5   2     7839.22     7839.22    885.39 o   0.76076
 -13  -4   2      497.82      497.82    223.12 o   0.72137
 -12  -4   2     2923.61     2923.61    540.70 o   0.67100
 -11  -4   2    12183.48    12183.48   1103.79 o   0.62114
 -10  -4   2    23942.85    23942.85   1547.35 o   0.57191
  -9  -4   2    23882.91    23882.91   1545.41 o   0.52350
  -8  -4   2    16043.50    16043.50   1266.63 o   0.47614
  -7  -4   2    79482.91    79482.91   2819.27 o   0.43020
  -6  -4   2     8807.69     8807.69    938.49 o   0.38618
  -5  -4   2    51538.82    51538.82   2270.22 o   0.34481
  -4  -4   2   159534.80   159534.80   3994.18 o   0.30716
  -3  -4   2    65209.31    65209.31   2553.61 o   0.27477
  -2  -4   2   375779.38   375779.38   6130.08 o   0.24970
  -1  -4   2    39810.03    39810.03   1995.25 o   0.23431
   0  -4   2     3031.61     3031.61    550.60 o   0.23054
   1  -4   2    60027.66    60027.66   2450.05 o   0.23894
   2  -4   2    17094.29    17094.29   1307.45 o   0.25833
   3  -4   2   150082.67   150082.67   3874.05 o   0.28648
   4  -4   2     6680.62     6680.62    817.35 o   0.32111
   5  -4   2    17355.91    17355.91   1317.42 o   0.36034
   6  -4   2    23111.19    23111.19   1520.24 o   0.40284
   7  -4   2    36789.00    36789.00   1918.05 o   0.44767
   8  -4   2    29230.19    29230.19   1709.68 o   0.49420
   9  -4   2    25235.56    25235.56   1588.57 o   0.54200
  10  -4   2    47545.91    47545.91   2180.50 o   0.59075
  11  -4   2    13771.76    13771.76   1173.53 o   0.64024
  12  -4   2     7131.78     7131.78    844.50 o   0.69031
  13  -4   2    16824.78    16824.78   1297.10 o   0.74084
 -13  -3   2      571.19      571.19    239.00 o   0.70941
 -12  -3   2     6531.31     6531.31    808.17 o   0.65792
 -11  -3   2    51208.87    51208.87   2262.94 o   0.60676
 -10  -3   2     6195.62     6195.62    787.12 o   0.55602
  -9  -3   2    63830.18    63830.18   2526.46 o   0.50581
  -8  -3   2     2017.08     2017.08    449.12 o   0.45633
  -7  -3   2    65163.21    65163.21   2552.71 o   0.40783
  -6  -3   2     3004.20     3004.20    548.11 o   0.36072
  -5  -3   2    69589.55    69589.55   2637.98 o   0.31560
  -4  -3   2   201066.09   201066.09   4484.04 o   0.27347
  -3  -3   2   296730.31   296730.31   5447.30 o   0.23593
  -2  -3   2   165572.48   165572.48   4069.06 o   0.20553
  -1  -3   2   422679.63   422679.63   6501.38 o   0.18579
   0  -3   2    50288.60    50288.60   2242.51 o   0.18025
   1  -3   2       41.86       41.86     64.70 o   0.19017
   2  -3   2  1142325.50  1142325.50  10687.96 o   0.21338
   3  -3   2    76149.97    76149.97   2759.53 o   0.24617
   4  -3   2   187825.75   187825.75   4333.89 o   0.28524
   5  -3   2       24.92       24.92     49.92 o   0.32837
   6  -3   2    37457.04    37457.04   1935.38 o   0.37415
   7  -3   2     5160.39     5160.39    718.36 o   0.42172
   8  -3   2     3973.53     3973.53    630.36 o   0.47053
   9  -3   2     5593.57     5593.57    747.90 o   0.52024
  10  -3   2     3107.61     3107.61    557.46 o   0.57062
  11  -3   2     5758.55     5758.55    758.85 o   0.62149
  12  -3   2    20432.11    20432.11   1429.41 o   0.67276
  13  -3   2    13253.42    13253.42   1151.23 o   0.72432
 -13  -2   2      823.76      823.76    287.01 o   0.70133
 -12  -2   2     9311.10     9311.10    964.94 o   0.64899
 -11  -2   2    13015.51    13015.51   1140.86 o   0.59683
 -10  -2   2      143.05      143.05    119.60 o   0.54492
  -9  -2   2     6229.78     6229.78    789.29 o   0.49331
  -8  -2   2     5116.59     5116.59    715.30 o   0.44212
  -7  -2   2    98047.48    98047.48   3131.25 o   0.39152
  -6  -2   2     1174.84     1174.84    342.76 o   0.34177
  -5  -2   2     2833.02     2833.02    532.26 o   0.29329
  -4  -2   2   222690.31   222690.31   4719.01 o   0.24683
  -3  -2   2   183150.03   183150.03   4279.60 o   0.20380
  -2  -2   2   270503.81   270503.81   5201.00 o   0.16685
  -1  -2   2   338080.66   338080.66   5814.47 o   0.14086
   0  -2   2    70257.80    70257.80   2650.62 o   0.13245
   1  -2   2   205761.81   205761.81   4536.10 o   0.14471
   2  -2   2      831.06      831.06    288.28 o   0.17332
   3  -2   2     3216.77     3216.77    567.17 o   0.21174
   4  -2   2    82510.58    82510.58   2872.47 o   0.25559
   5  -2   2       16.89       16.89     41.10 o   0.30251
   6  -2   2   133058.38   133058.38   3647.72 o   0.35129
   7  -2   2     3766.39     3766.39    613.71 o   0.40123
   8  -2   2    27995.11    27995.11   1673.17 o   0.45196
   9  -2   2      309.99      309.99    176.06 o   0.50324
  10  -2   2     6673.05     6673.05    816.89 o   0.55491
  11  -2   2    71909.95    71909.95   2681.60 o   0.60688
  12  -2   2    48423.84    48423.84   2200.54 o   0.65908
  13  -2   2    22463.84    22463.84   1498.79 o   0.71144
 -13  -1   2     2773.89     2773.89    526.68 o   0.69725
 -12  -1   2     9277.33     9277.33    963.19 o   0.64437
 -11  -1   2    18724.13    18724.13   1368.36 o   0.59158
 -10  -1   2     1514.88     1514.88    389.21 o   0.53891
  -9  -1   2    34721.25    34721.25   1863.36 o   0.48638
  -8  -1   2    54294.08    54294.08   2330.11 o   0.43407
  -7  -1   2   173006.61   173006.61   4159.41 o   0.38205
  -6  -1   2   143660.48   143660.48   3790.26 o   0.33045
  -5  -1   2    36974.53    36974.53   1922.88 o   0.27953
  -4  -1   2   302561.28   302561.28   5500.56 o   0.22973
  -3  -1   2    61955.74    61955.74   2489.09 o   0.18197
  -2  -1   2   385411.56   385411.56   6208.15 o   0.13836
  -1  -1   2   272300.72   272300.72   5218.24 o   0.10428
   0  -1   2   144234.80   144234.80   3797.83 o   0.09112
   1  -1   2   315335.31   315335.31   5615.47 o   0.10691
   2  -1   2    90466.02    90466.02   3007.76 o   0.14231
   3  -1   2   165200.17   165200.17   4064.48 o   0.18648
   4  -1   2   180410.97   180410.97   4247.48 o   0.23451
   5  -1   2    34383.78    34383.78   1854.29 o   0.28445
   6  -1   2    62749.46    62749.46   2504.98 o   0.33545
   7  -1   2     2009.99     2009.99    448.33 o   0.38709
   8  -1   2    10727.04    10727.04   1035.71 o   0.43914
   9  -1   2       86.57       86.57     93.04 o   0.49148
  10  -1   2     6351.40     6351.40    796.96 o   0.54402
  11  -1   2     5152.81     5152.81    717.83 o   0.59671
  12  -1   2    20820.69    20820.69   1442.94 o   0.64951
  13  -1   2    22899.17    22899.17   1513.25 o   0.70240
 -13   0   2     8993.74     8993.74    948.35 o   0.69726
 -12   0   2    37085.51    37085.51   1925.76 o   0.64417
 -11   0   2    28774.24    28774.24   1696.30 o   0.59113
 -10   0   2     3332.83     3332.83    577.31 o   0.53816
  -9   0   2    18436.15    18436.15   1357.80 o   0.48527
  -8   0   2     3679.98     3679.98    606.63 o   0.43251
  -7   0   2   146207.08   146207.08   3823.70 o   0.37991
  -6   0   2   267963.47   267963.47   5176.52 o   0.32757
  -5   0   2   241487.06   241487.06   4914.13 o   0.27563
  -4   0   2     1285.18     1285.18    358.49 o   0.22435
  -3   0   2    33128.75    33128.75   1820.13 o   0.17435
  -2   0   2    37567.79    37567.79   1938.24 o   0.12711
  -1   0   2    70971.36    70971.36   2664.05 o   0.08726
   0   0   2    44418.66    44418.66   2107.57 o   0.06906
   1   0   2    37938.99    37938.99   1947.79 o   0.08731
   2   0   2    29693.45    29693.45   1723.18 o   0.12718
   3   0   2   344631.03   344631.03   5870.53 o   0.17442
   4   0   2   137767.92   137767.92   3711.71 o   0.22443
   5   0   2     4779.93     4779.93    691.37 o   0.27570
   6   0   2   484605.81   484605.81   6961.36 o   0.32765
   7   0   2       17.15       17.15     41.42 o   0.37999
   8   0   2    53616.06    53616.06   2315.51 o   0.43259
   9   0   2    52560.04    52560.04   2292.60 o   0.48535
  10   0   2    20365.41    20365.41   1427.07 o   0.53824
  11   0   2    19659.76    19659.76   1402.13 o   0.59121
  12   0   2    14468.78    14468.78   1202.86 o   0.64425
  13   0   2    39262.62    39262.62   1981.48 o   0.69734
 -13   1   2    33875.44    33875.44   1840.53 o   0.70135
 -12   1   2     2806.67     2806.67    529.78 o   0.64839
 -11   1   2     1991.51     1991.51    446.26 o   0.59549
 -10   1   2    49018.70    49018.70   2214.02 o   0.54269
  -9   1   2    32666.00    32666.00   1807.37 o   0.49002
  -8   1   2     1115.56     1115.56    334.00 o   0.43751
  -7   1   2    21929.47    21929.47   1480.86 o   0.38525
  -6   1   2       59.76       59.76     77.30 o   0.33334
  -5   1   2   117036.40   117036.40   3421.06 o   0.28197
  -4   1   2     1254.50     1254.50    354.19 o   0.23151
  -3   1   2   305879.97   305879.97   5530.64 o   0.18273
  -2   1   2   138849.81   138849.81   3726.26 o   0.13739
  -1   1   2    83835.78    83835.78   2895.44 o   0.10030
   0   1   2    46699.16    46699.16   2161.00 o   0.08333
   1   1   2   265706.94   265706.94   5154.68 o   0.09759
   2   1   2    28455.05    28455.05   1686.86 o   0.13342
   3   1   2     2715.12     2715.12    521.07 o   0.17826
   4   1   2     7837.73     7837.73    885.31 o   0.22683
   5   1   2   332811.47   332811.47   5768.98 o   0.27717
   6   1   2   176129.78   176129.78   4196.78 o   0.32847
   7   1   2     3536.11     3536.11    594.65 o   0.38034
   8   1   2    99151.07    99151.07   3148.83 o   0.43258
   9   1   2    26913.74    26913.74   1640.54 o   0.48506
  10   1   2    68934.01    68934.01   2625.53 o   0.53772
  11   1   2     7225.43     7225.43    850.03 o   0.59051
  12   1   2     4621.95     4621.95    679.85 o   0.64340
  13   1   2      304.51      304.51    174.50 o   0.69636
 -13   2   2      154.92      154.92    124.47 o   0.70945
 -12   2   2     5377.92     5377.92    733.34 o   0.65693
 -11   2   2      882.89      882.89    297.13 o   0.60456
 -10   2   2    25063.17    25063.17   1583.14 o   0.55238
  -9   2   2     1359.95     1359.95    368.78 o   0.50045
  -8   2   2    81377.23    81377.23   2852.67 o   0.44887
  -7   2   2    78599.56    78599.56   2803.56 o   0.39775
  -6   2   2    31221.05    31221.05   1766.95 o   0.34732
  -5   2   2    82633.33    82633.33   2874.60 o   0.29791
  -4   2   2      240.28      240.28    155.01 o   0.25014
  -3   2   2    21053.84    21053.84   1450.99 o   0.20515
  -2   2   2   128605.27   128605.27   3586.16 o   0.16523
  -1   2   2   331491.47   331491.47   5757.53 o   0.13496
   0   2   2      801.38      801.38    283.09 o   0.12176
   1   2   2     1199.07     1199.07    346.28 o   0.13089
   2   2   2    14058.71    14058.71   1185.69 o   0.15855
   3   2   2    48757.70    48757.70   2208.11 o   0.19708
   4   2   2   220876.03   220876.03   4699.74 o   0.24133
   5   2   2    57306.13    57306.13   2393.87 o   0.28869
   6   2   2   100865.79   100865.79   3175.94 o   0.33784
   7   2   2     7448.17     7448.17    863.03 o   0.38811
   8   2   2   104846.11   104846.11   3237.99 o   0.43912
   9   2   2    15110.78    15110.78   1229.26 o   0.49063
  10   2   2    33228.69    33228.69   1822.87 o   0.54250
  11   2   2    40984.29    40984.29   2024.46 o   0.59463
  12   2   2    20275.32    20275.32   1423.91 o   0.64697
  13   2   2      803.46      803.46    283.45 o   0.69946
 -13   3   2    11905.51    11905.51   1091.12 o   0.72143
 -12   3   2     2249.02     2249.02    474.24 o   0.66964
 -11   3   2    54333.84    54333.84   2330.96 o   0.61813
 -10   3   2     9250.43     9250.43    961.79 o   0.56696
  -9   3   2     5675.34     5675.34    753.35 o   0.51623
  -8   3   2    76722.97    76722.97   2769.89 o   0.46610
  -7   3   2     7234.86     7234.86    850.58 o   0.41678
  -6   3   2    20320.81    20320.81   1425.51 o   0.36859
  -5   3   2   107873.14   107873.14   3284.40 o   0.32203
  -4   3   2    10634.17    10634.17   1031.22 o   0.27794
  -3   3   2   568299.88   568299.88   7538.57 o   0.23769
  -2   3   2   616385.94   616385.94   7851.03 o   0.20356
  -1   3   2    85760.99    85760.99   2928.50 o   0.17910
   0   3   2   153521.38   153521.38   3918.18 o   0.16856
   1   3   2   199926.73   199926.73   4471.32 o   0.17449
   2   3   2       92.72       92.72     96.29 o   0.19540
   3   3   2  1053518.38  1053518.38  10264.10 o   0.22718
   4   3   2   149528.22   149528.22   3866.89 o   0.26597
   5   3   2       11.94       11.94     34.55 o   0.30914
   6   3   2     9170.99     9170.99    957.65 o   0.35509
   7   3   2        3.75        3.75     19.35 o   0.40288
   8   3   2   222753.94   222753.94   4719.68 o   0.45192
   9   3   2    22072.93    22072.93   1485.70 o   0.50184
  10   3   2    90243.37    90243.37   3004.05 o   0.55242
  11   3   2     1020.50     1020.50    319.45 o   0.60347
  12   3   2     2265.33     2265.33    475.96 o   0.65489
  13   3   2     2241.47     2241.47    473.44 o   0.70661
 -13   4   2     1107.53     1107.53    332.80 o   0.73709
 -12   4   2     1013.86     1013.86    318.41 o   0.68629
 -11   4   2     9572.18     9572.18    978.38 o   0.63591
 -10   4   2      234.99      234.99    153.29 o   0.58606
  -9   4   2    45551.32    45551.32   2134.28 o   0.53689
  -8   4   2     3710.84     3710.84    609.17 o   0.48860
  -7   4   2     2346.67     2346.67    484.42 o   0.44149
  -6   4   2      609.25      609.25    246.83 o   0.39597
  -5   4   2      307.75      307.75    175.43 o   0.35265
  -4   4   2     1974.12     1974.12    444.31 o   0.31247
  -3   4   2     1110.02     1110.02    333.17 o   0.27678
  -2   4   2      126.87      126.87    112.64 o   0.24754
  -1   4   2    34369.08    34369.08   1853.89 o   0.22726
   0   4   2     8100.79     8100.79    900.04 o   0.21843
   1   4   2   145466.98   145466.98   3814.01 o   0.22242
   2   4   2   193426.73   193426.73   4398.03 o   0.23860
   3   4   2    54603.37    54603.37   2336.74 o   0.26474
   4   4   2   173745.08   173745.08   4168.27 o   0.29824
   5   4   2    20911.44    20911.44   1446.08 o   0.33690
   6   4   2    13722.62    13722.62   1171.44 o   0.37914
   7   4   2    17943.38    17943.38   1339.53 o   0.42391
   8   4   2    44472.88    44472.88   2108.86 o   0.47047
   9   4   2     1498.68     1498.68    387.13 o   0.51835
  10   4   2    86360.37    86360.37   2938.71 o   0.56721
  11   4   2      367.80      367.80    191.78 o   0.61682
  12   4   2    19142.40    19142.40   1383.56 o   0.66701
  13   4   2    19328.03    19328.03   1390.25 o   0.71767
 -13   5   2    15837.83    15837.83   1258.48 o   0.75621
 -12   5   2     1497.06     1497.06    386.92 o   0.70659
 -11   5   2    19646.69    19646.69   1401.67 o   0.65756
 -10   5   2       76.36       76.36     87.39 o   0.60926
  -9   5   2    72403.73    72403.73   2690.79 o   0.56188
  -8   5   2    26795.73    26795.73   1636.94 o   0.51567
  -7   5   2     4033.13     4033.13    635.07 o   0.47098
  -6   5   2    88137.85    88137.85   2968.80 o   0.42829
  -5   5   2    17940.28    17940.28   1339.41 o   0.38824
  -4   5   2   181661.28   181661.28   4262.17 o   0.35176
  -3   5   2    78559.74    78559.74   2802.85 o   0.32005
  -2   5   2     3576.90     3576.90    598.07 o   0.29467
  -1   5   2   118520.09   118520.09   3442.67 o   0.27735
   0   5   2    56802.53    56802.53   2383.33 o   0.26965
   1   5   2   162577.72   162577.72   4032.09 o   0.27240
   2   5   2    20092.66    20092.66   1417.49 o   0.28529
   3   5   2    49234.88    49234.88   2218.89 o   0.30704
   4   5   2    31735.02    31735.02   1781.43 o   0.33594
   5   5   2    60726.32    60726.32   2464.27 o   0.37032
   6   5   2   112094.30   112094.30   3348.05 o   0.40880
   7   5   2    46464.83    46464.83   2155.57 o   0.45033
   8   5   2    44358.10    44358.10   2106.14 o   0.49413
   9   5   2        3.62        3.62     19.03 o   0.53966
  10   5   2    42580.75    42580.75   2063.51 o   0.58652
  11   5   2     2272.95     2272.95    476.75 o   0.63441
  12   5   2     2089.71     2089.71    457.13 o   0.68311
  13   5   2      527.54      527.54    229.68 o   0.73246
 -13   6   2      842.15      842.15    290.20 o   0.77853
 -12   6   2     4048.66     4048.66    636.29 o   0.73024
 -11   6   2    22236.82    22236.82   1491.20 o   0.68271
 -10   6   2     2873.86     2873.86    536.08 o   0.63611
  -9   6   2    23847.35    23847.35   1544.26 o   0.59065
  -8   6   2      655.86      655.86    256.10 o   0.54663
  -7   6   2    15169.82    15169.82   1231.66 o   0.50442
  -6   6   2     5794.44     5794.44    761.21 o   0.46452
  -5   6   2      502.32      502.32    224.13 o   0.42756
  -4   6   2    11658.52    11658.52   1079.75 o   0.39438
  -3   6   2     6553.29     6553.29    809.52 o   0.36601
  -2   6   2    10412.31    10412.31   1020.41 o   0.34363
  -1   6   2   197504.66   197504.66   4444.15 o   0.32849
   0   6   2   289528.22   289528.22   5380.78 o   0.32160
   1   6   2   453759.75   453759.75   6736.17 o   0.32348
   2   6   2   147741.09   147741.09   3843.71 o   0.33400
   3   6   2      426.59      426.59    206.54 o   0.35237
   4   6   2     1359.13     1359.13    368.66 o   0.37746
   5   6   2      606.32      606.32    246.24 o   0.40803
   6   6   2   121727.93   121727.93   3488.95 o   0.44293
   7   6   2     1698.37     1698.37    412.11 o   0.48124
   8   6   2    65536.54    65536.54   2560.01 o   0.52220
   9   6   2     4469.21     4469.21    668.52 o   0.56524
  10   6   2    15494.29    15494.29   1244.76 o   0.60991
  11   6   2     1234.19     1234.19    351.31 o   0.65589
  12   6   2    39606.91    39606.91   1990.15 o   0.70291
  13   6   2     2611.30     2611.30    511.01 o   0.75078
 -13   7   2     8068.15     8068.15    898.23 o   0.80378
 -12   7   2     4563.97     4563.97    675.57 o   0.75693
 -11   7   2    20135.13    20135.13   1418.98 o   0.71099
 -10   7   2     2872.00     2872.00    535.91 o   0.66617
  -9   7   2     7025.03     7025.03    838.15 o   0.62269
  -8   7   2    15046.36    15046.36   1226.64 o   0.58087
  -7   7   2    36216.12    36216.12   1903.05 o   0.54108
  -6   7   2      113.89      113.89    106.72 o   0.50382
  -5   7   2     2510.11     2510.11    501.01 o   0.46967
  -4   7   2    57235.07    57235.07   2392.39 o   0.43937
  -3   7   2      166.03      166.03    128.85 o   0.41376
  -2   7   2    19135.65    19135.65   1383.32 o   0.39376
  -1   7   2    80981.94    80981.94   2845.73 o   0.38026
   0   7   2       28.50       28.50     53.39 o   0.37396
   1   7   2    14536.53    14536.53   1205.68 o   0.37522
   2   7   2    47309.75    47309.75   2175.08 o   0.38396
   3   7   2     4199.13     4199.13    648.01 o   0.39971
   4   7   2    12944.71    12944.71   1137.75 o   0.42167
   5   7   2    17832.00    17832.00   1335.36 o   0.44893
   6   7   2    69829.92    69829.92   2642.54 o   0.48060
   7   7   2    23104.14    23104.14   1520.00 o   0.51585
   8   7   2    25352.45    25352.45   1592.25 o   0.55401
   9   7   2     2519.13     2519.13    501.91 o   0.59452
  10   7   2     2415.39     2415.39    491.47 o   0.63693
  11   7   2     3294.69     3294.69    573.99 o   0.68088
  12   7   2    17314.21    17314.21   1315.83 o   0.72610
  13   7   2     2720.15     2720.15    521.55 o   0.77236
 -13   8   2     2180.11     2180.11    466.92 o   0.83171
 -12   8   2      209.46      209.46    144.73 o   0.78635
 -11   8   2    14308.14    14308.14   1196.17 o   0.74205
 -10   8   2     6480.70     6480.70    805.03 o   0.69902
  -9   8   2     2128.98     2128.98    461.41 o   0.65752
  -8   8   2       20.89       20.89     45.71 o   0.61783
  -7   8   2    23396.78    23396.78   1529.60 o   0.58035
  -6   8   2     6568.27     6568.27    810.45 o   0.54552
  -5   8   2    30962.64    30962.64   1759.62 o   0.51389
  -4   8   2    17932.39    17932.39   1339.12 o   0.48607
  -3   8   2    13413.51    13413.51   1158.17 o   0.46275
  -2   8   2    17507.69    17507.69   1323.17 o   0.44466
  -1   8   2    28868.34    28868.34   1699.07 o   0.43243
   0   8   2    57624.71    57624.71   2400.51 o   0.42658
   1   8   2   100108.59   100108.59   3163.99 o   0.42736
   2   8   2    55687.11    55687.11   2359.81 o   0.43475
   3   8   2    76038.65    76038.65   2757.51 o   0.44841
   4   8   2    84961.81    84961.81   2914.82 o   0.46780
   5   8   2      876.69      876.69    296.09 o   0.49224
   6   8   2    66371.22    66371.22   2576.26 o   0.52102
   7   8   2     2409.48     2409.48    490.86 o   0.55346
   8   8   2    39204.81    39204.81   1980.02 o   0.58896
   9   8   2       82.74       82.74     90.96 o   0.62700
  10   8   2     5415.37     5415.37    735.89 o   0.66714
  11   8   2      984.67      984.67    313.79 o   0.70903
  12   8   2    19365.65    19365.65   1391.61 o   0.75238
  13   8   2      428.69      428.69    207.05 o   0.79694
 -13   9   2      377.87      377.87    194.39 o   0.86204
 -12   9   2     6396.67     6396.67    799.79 o   0.81820
 -11   9   2     1139.49     1139.49    337.56 o   0.77554
 -10   9   2     4441.75     4441.75    666.46 o   0.73430
  -9   9   2    11689.36    11689.36   1081.17 o   0.69470
  -8   9   2       28.81       28.81     53.68 o   0.65706
  -7   9   2     3709.83     3709.83    609.08 o   0.62173
  -6   9   2    15590.91    15590.91   1248.64 o   0.58912
  -5   9   2     4191.07     4191.07    647.38 o   0.55971
  -4   9   2     2003.55     2003.55    447.61 o   0.53403
  -3   9   2    30970.53    30970.53   1759.84 o   0.51263
  -2   9   2    42157.54    42157.54   2053.23 o   0.49608
  -1   9   2    12055.06    12055.06   1097.96 o   0.48487
   0   9   2     1425.14     1425.14    377.51 o   0.47938
   1   9   2       86.16       86.16     92.82 o   0.47979
   2   9   2     3344.31     3344.31    578.30 o   0.48610
   3   9   2     2402.05     2402.05    490.11 o   0.49809
   4   9   2   162945.28   162945.28   4036.65 o   0.51535
   5   9   2    38213.29    38213.29   1954.82 o   0.53737
   6   9   2     3751.17     3751.17    612.47 o   0.56361
   7   9   2     1542.39     1542.39    392.73 o   0.59350
   8   9   2     1844.63     1844.63    429.49 o   0.62652
   9   9   2    10428.89    10428.89   1021.22 o   0.66220
  10   9   2    21319.21    21319.21   1460.11 o   0.70013
  11   9   2      473.68      473.68    217.64 o   0.73997
  12   9   2    12852.44    12852.44   1133.69 o   0.78143
  13   9   2     4068.35     4068.35    637.84 o   0.82426
 -13  10   2     1128.63     1128.63    335.95 o   0.89454
 -12  10   2     4100.35     4100.35    640.34 o   0.85221
 -11  10   2       23.26       23.26     48.23 o   0.81118
 -10  10   2    10107.43    10107.43   1005.36 o   0.77166
  -9  10   2     6698.16     6698.16    818.42 o   0.73390
  -8  10   2      460.30      460.30    214.55 o   0.69818
  -7  10   2     7635.79     7635.79    873.83 o   0.66483
  -6  10   2     8438.09     8438.09    918.59 o   0.63422
  -5  10   2    31856.42    31856.42   1784.84 o   0.60678
  -4  10   2    21188.00    21188.00   1455.61 o   0.58294
  -3  10   2    55036.96    55036.96   2346.00 o   0.56316
  -2  10   2      414.61      414.61    203.62 o   0.54789
  -1  10   2     7435.19     7435.19    862.28 o   0.53751
   0  10   2     3224.21     3224.21    567.82 o   0.53230
   1  10   2     1499.73     1499.73    387.26 o   0.53242
   2  10   2    37428.76    37428.76   1934.65 o   0.53786
   3  10   2    37426.64    37426.64   1934.60 o   0.54846
   4  10   2    98285.03    98285.03   3135.04 o   0.56394
   5  10   2    19210.50    19210.50   1386.02 o   0.58391
   6  10   2    22772.06    22772.06   1509.04 o   0.60792
   7  10   2     4833.90     4833.90    695.26 o   0.63551
   8  10   2      938.37      938.37    306.33 o   0.66625
   9  10   2      412.35      412.35    203.06 o   0.69971
  10  10   2    21411.97    21411.97   1463.28 o   0.73553
  11  10   2      246.39      246.39    156.97 o   0.77337
  12  10   2    13973.02    13973.02   1182.08 o   0.81296
  13  10   2      224.20      224.20    149.73 o   0.85405
 -13  11   2     1522.35     1522.35    390.17 o   0.92898
 -12  11   2    11839.13    11839.13   1088.08 o   0.88813
 -11  11   2       96.97       96.97     98.47 o   0.84868
 -10  11   2     2494.03     2494.03    499.40 o   0.81082
  -9  11   2     5370.96     5370.96    732.87 o   0.77480
  -8  11   2     2279.27     2279.27    477.42 o   0.74087
  -7  11   2     2099.54     2099.54    458.21 o   0.70933
  -6  11   2    11361.13    11361.13   1065.89 o   0.68053
  -5  11   2     3435.81     3435.81    586.16 o   0.65482
  -4  11   2    17416.65    17416.65   1319.72 o   0.63258
  -3  11   2    50401.67    50401.67   2245.03 o   0.61418
  -2  11   2     1293.22     1293.22    359.61 o   0.59998
  -1  11   2    25706.78    25706.78   1603.33 o   0.59028
   0  11   2     7715.97     7715.97    878.41 o   0.58531
   1  11   2     2821.33     2821.33    531.16 o   0.58519
   2  11   2    57105.50    57105.50   2389.68 o   0.58991
   3  11   2     1336.08     1336.08    365.52 o   0.59937
   4  11   2    13255.56    13255.56   1151.33 o   0.61334
   5  11   2    36873.91    36873.91   1920.26 o   0.63153
   6  11   2     5790.97     5790.97    760.98 o   0.65359
   7  11   2    27350.63    27350.63   1653.80 o   0.67913
   8  11   2     2970.05     2970.05    544.98 o   0.70778
   9  11   2      911.19      911.19    301.86 o   0.73918
  10  11   2    20459.48    20459.48   1430.37 o   0.77299
  11  11   2     4737.63     4737.63    688.30 o   0.80892
  12  11   2    32463.05    32463.05   1801.75 o   0.84669
  13  11   2      972.43      972.43    311.84 o   0.88606
 -13  12   2      205.25      205.25    143.26 o   0.96514
 -12  12   2       20.15       20.15     44.89 o   0.92575
 -11  12   2      107.85      107.85    103.85 o   0.88781
 -10  12   2    13067.03    13067.03   1143.11 o   0.85154
  -9  12   2       27.80       27.80     52.73 o   0.81714
  -8  12   2      102.95      102.95    101.46 o   0.78487
  -7  12   2     5905.99     5905.99    768.50 o   0.75500
  -6  12   2     3028.48     3028.48    550.32 o   0.72782
  -5  12   2    32030.54    32030.54   1789.71 o   0.70364
  -4  12   2     2382.62     2382.62    488.12 o   0.68279
  -3  12   2    21402.46    21402.46   1462.96 o   0.66558
  -2  12   2     2095.50     2095.50    457.77 o   0.65229
  -1  12   2     2278.80     2278.80    477.37 o   0.64317
   0  12   2      125.03      125.03    111.82 o   0.63839
   1  12   2    12957.83    12957.83   1138.32 o   0.63806
   2  12   2    23085.81    23085.81   1519.40 o   0.64219
   3  12   2     8572.00     8572.00    925.85 o   0.65068
   4  12   2     1678.52     1678.52    409.70 o   0.66336
   5  12   2     2809.65     2809.65    530.06 o   0.68002
   6  12   2     8755.17     8755.17    935.69 o   0.70035
   7  12   2     2071.16     2071.16    455.10 o   0.72406
   8  12   2    19394.94    19394.94   1392.66 o   0.75082
   9  12   2     1821.64     1821.64    426.81 o   0.78031
  10  12   2     2961.84     2961.84    544.23 o   0.81225
  11  12   2     6233.04     6233.04    789.50 o   0.84635
  12  12   2    11770.24    11770.24   1084.91 o   0.88236
  13  12   2       65.83       65.83     81.14 o   0.92006
 -13  13   2      767.91      767.91    277.11 o   1.00285
 -12  13   2     4112.38     4112.38    641.28 o   0.96485
 -11  13   2     1932.77     1932.77    439.63 o   0.92837
 -10  13   2      348.36      348.36    186.64 o   0.89359
  -9  13   2      230.01      230.01    151.66 o   0.86072
  -8  13   2     4001.09     4001.09    632.54 o   0.82998
  -7  13   2     2880.97     2880.97    536.75 o   0.80162
  -6  13   2    21991.62    21991.62   1482.96 o   0.77590
  -5  13   2    18083.83    18083.83   1344.76 o   0.75308
  -4  13   2     2568.48     2568.48    506.80 o   0.73345
  -3  13   2     8087.32     8087.32    899.30 o   0.71727
  -2  13   2      718.06      718.06    267.97 o   0.70476
  -1  13   2     9129.65     9129.65    955.49 o   0.69613
   0  13   2    37409.86    37409.86   1934.16 o   0.69153
   1  13   2    12411.35    12411.35   1114.06 o   0.69102
   2  13   2      110.46      110.46    105.10 o   0.69464
   3  13   2      587.78      587.78    242.44 o   0.70230
   4  13   2      541.12      541.12    232.62 o   0.71388
   5  13   2     4266.02     4266.02    653.15 o   0.72919
   6  13   2     3842.56     3842.56    619.88 o   0.74801
   7  13   2    20801.61    20801.61   1442.28 o   0.77007
   8  13   2    26603.16    26603.16   1631.05 o   0.79511
   9  13   2     7169.89     7169.89    846.75 o   0.82286
  10  13   2    13403.47    13403.47   1157.73 o   0.85304
  11  13   2      872.66      872.66    295.41 o   0.88542
  12  13   2     3145.75     3145.75    560.87 o   0.91976
  13  13   2     1534.59     1534.59    391.74 o   0.95584
 -13 -13   3        3.07        3.07     17.52 o   0.97033
 -12 -13   3      178.77      178.77    133.70 o   0.93481
 -11 -13   3     2786.37     2786.37    527.86 o   0.90106
 -10 -13   3     7088.29     7088.29    841.92 o   0.86927
  -9 -13   3      497.76      497.76    223.11 o   0.83967
  -8 -13   3    18417.35    18417.35   1357.11 o   0.81251
  -7 -13   3       13.30       13.30     36.47 o   0.78803
  -6 -13   3     1463.13     1463.13    382.51 o   0.76649
  -5 -13   3       38.95       38.95     62.41 o   0.74814
  -4 -13   3     2372.43     2372.43    487.08 o   0.73323
  -3 -13   3     2769.97     2769.97    526.30 o   0.72197
  -2 -13   3      591.96      591.96    243.30 o   0.71453
  -1 -13   3     6205.75     6205.75    787.77 o   0.71102
   0 -13   3    11859.75    11859.75   1089.02 o   0.71152
   1 -13   3    14766.24    14766.24   1215.16 o   0.71600
   2 -13   3     8352.21     8352.21    913.90 o   0.72440
   3 -13   3     3719.46     3719.46    609.87 o   0.73658
   4 -13   3      104.94      104.94    102.44 o   0.75236
   5 -13   3     3947.20     3947.20    628.27 o   0.77152
   6 -13   3     2877.44     2877.44    536.42 o   0.79381
   7 -13   3     8045.49     8045.49    896.97 o   0.81897
   8 -13   3     1442.02     1442.02    379.74 o   0.84676
   9 -13   3     1145.38     1145.38    338.43 o   0.87692
  10 -13   3       91.63       91.63     95.72 o   0.90921
  11 -13   3      299.71      299.71    173.12 o   0.94342
  12 -13   3     1275.52     1275.52    357.14 o   0.97935
  13 -13   3     1083.83     1083.83    329.22 o   1.01681
 -13 -12   3     2293.70     2293.70    478.93 o   0.93420
 -12 -12   3     2777.57     2777.57    527.03 o   0.89710
 -11 -12   3     1376.26     1376.26    370.98 o   0.86171
 -10 -12   3     7442.11     7442.11    862.68 o   0.82825
  -9 -12   3     5102.24     5102.24    714.30 o   0.79696
  -8 -12   3     1693.99     1693.99    411.58 o   0.76811
  -7 -12   3     1018.69     1018.69    319.17 o   0.74198
  -6 -12   3    10297.86    10297.86   1014.78 o   0.71887
  -5 -12   3      329.60      329.60    181.55 o   0.69909
  -4 -12   3     4807.84     4807.84    693.39 o   0.68291
  -3 -12   3    29483.24    29483.24   1717.07 o   0.67060
  -2 -12   3     2520.42     2520.42    502.04 o   0.66237
  -1 -12   3     2193.83     2193.83    468.38 o   0.65838
   0 -12   3       51.43       51.43     71.72 o   0.65871
   1 -12   3    10537.36    10537.36   1026.52 o   0.66334
   2 -12   3     5515.09     5515.09    742.64 o   0.67220
   3 -12   3     7414.55     7414.55    861.08 o   0.68511
   4 -12   3     2015.75     2015.75    448.97 o   0.70185
   5 -12   3     9250.00     9250.00    961.77 o   0.72216
   6 -12   3      557.10      557.10    236.03 o   0.74574
   7 -12   3    12850.89    12850.89   1133.62 o   0.77230
   8 -12   3     4333.45     4333.45    658.29 o   0.80154
   9 -12   3     1632.16     1632.16    404.00 o   0.83317
  10 -12   3     1101.70     1101.70    331.92 o   0.86694
  11 -12   3      945.82      945.82    307.54 o   0.90260
  12 -12   3     1438.71     1438.71    379.30 o   0.93994
  13 -12   3     1743.00     1743.00    417.49 o   0.97877
 -13 -11   3     4998.62     4998.62    707.01 o   0.89979
 -12 -11   3      551.39      551.39    234.82 o   0.86105
 -11 -11   3      368.33      368.33    191.92 o   0.82394
 -10 -11   3     3032.95     3032.95    550.72 o   0.78871
  -9 -11   3       17.79       17.79     42.18 o   0.75561
  -8 -11   3      549.48      549.48    234.41 o   0.72493
  -7 -11   3     3626.09     3626.09    602.17 o   0.69699
  -6 -11   3    19867.76    19867.76   1409.53 o   0.67213
  -5 -11   3       26.77       26.77     51.74 o   0.65072
  -4 -11   3    23964.55    23964.55   1548.05 o   0.63309
  -3 -11   3    23883.69    23883.69   1545.43 o   0.61957
  -2 -11   3      799.07      799.07    282.68 o   0.61043
  -1 -11   3    10625.61    10625.61   1030.81 o   0.60588
   0 -11   3     8556.03     8556.03    924.99 o   0.60601
   1 -11   3    12533.83    12533.83   1119.55 o   0.61082
   2 -11   3     7511.13     7511.13    866.67 o   0.62020
   3 -11   3    23091.50    23091.50   1519.59 o   0.63396
   4 -11   3        4.70        4.70     21.68 o   0.65181
   5 -11   3     1006.79     1006.79    317.30 o   0.67342
   6 -11   3     9024.11     9024.11    949.95 o   0.69846
   7 -11   3     4472.92     4472.92    668.80 o   0.72656
   8 -11   3      271.76      271.76    164.85 o   0.75738
   9 -11   3     9402.22     9402.22    969.65 o   0.79061
  10 -11   3      296.70      296.70    172.25 o   0.82595
  11 -11   3      141.33      141.33    118.88 o   0.86315
  12 -11   3       27.92       27.92     52.84 o   0.90198
  13 -11   3      692.48      692.48    263.15 o   0.94223
 -13 -10   3     1698.52     1698.52    412.13 o   0.86730
 -12 -10   3      709.72      709.72    266.41 o   0.82688
 -11 -10   3     1417.29     1417.29    376.47 o   0.78800
 -10 -10   3      933.47      933.47    305.53 o   0.75090
  -9 -10   3     2794.29     2794.29    528.61 o   0.71586
  -8 -10   3     2920.79     2920.79    540.44 o   0.68319
  -7 -10   3       10.92       10.92     33.05 o   0.65326
  -6 -10   3     3582.00     3582.00    598.50 o   0.62646
  -5 -10   3     3987.45     3987.45    631.46 o   0.60320
  -4 -10   3    19093.15    19093.15   1381.78 o   0.58390
  -3 -10   3      989.69      989.69    314.59 o   0.56898
  -2 -10   3       40.17       40.17     63.38 o   0.55877
  -1 -10   3     1159.31     1159.31    340.49 o   0.55354
   0 -10   3    12160.50    12160.50   1102.75 o   0.55344
   1 -10   3     2934.18     2934.18    541.68 o   0.55846
   2 -10   3     7588.58     7588.58    871.12 o   0.56847
   3 -10   3    81132.38    81132.38   2848.37 o   0.58321
   4 -10   3     8520.89     8520.89    923.09 o   0.60234
   5 -10   3     3207.49     3207.49    566.35 o   0.62545
   6 -10   3     3921.88     3921.88    626.25 o   0.65212
   7 -10   3      384.99      384.99    196.21 o   0.68193
   8 -10   3     1766.06     1766.06    420.25 o   0.71449
   9 -10   3     3367.27     3367.27    580.28 o   0.74944
  10 -10   3     2909.44     2909.44    539.39 o   0.78646
  11 -10   3     9474.05     9474.05    973.35 o   0.82528
  12 -10   3       16.17       16.17     40.21 o   0.86565
  13 -10   3      717.31      717.31    267.83 o   0.90736
 -13  -9   3      163.34      163.34    127.80 o   0.83697
 -12  -9   3    20051.60    20051.60   1416.04 o   0.79483
 -11  -9   3     4270.75     4270.75    653.51 o   0.75412
 -10  -9   3     2058.56     2058.56    453.71 o   0.71508
  -9  -9   3    11168.90    11168.90   1056.83 o   0.67799
  -8  -9   3      603.57      603.57    245.68 o   0.64319
  -7  -9   3     1902.62     1902.62    436.19 o   0.61108
  -6  -9   3    41669.29    41669.29   2041.31 o   0.58211
  -5  -9   3    27778.09    27778.09   1666.68 o   0.55675
  -4  -9   3    51769.52    51769.52   2275.29 o   0.53553
  -3  -9   3     8271.90     8271.90    909.50 o   0.51895
  -2  -9   3    44622.48    44622.48   2112.40 o   0.50747
  -1  -9   3    30584.84    30584.84   1748.85 o   0.50144
   0  -9   3      316.04      316.04    177.78 o   0.50106
   1  -9   3    44675.82    44675.82   2113.67 o   0.50633
   2  -9   3      262.82      262.82    162.12 o   0.51708
   3  -9   3     4702.97     4702.97    685.78 o   0.53299
   4  -9   3     9283.67     9283.67    963.52 o   0.55361
   5  -9   3    20870.73    20870.73   1444.67 o   0.57843
   6  -9   3     1914.84     1914.84    437.59 o   0.60695
   7  -9   3     2933.68     2933.68    541.63 o   0.63865
   8  -9   3     1048.99     1048.99    323.88 o   0.67311
   9  -9   3     2265.15     2265.15    475.94 o   0.70991
  10  -9   3       39.30       39.30     62.69 o   0.74870
  11  -9   3     9493.06     9493.06    974.32 o   0.78920
  12  -9   3     2485.96     2485.96    498.59 o   0.83116
  13  -9   3       17.34       17.34     41.64 o   0.87436
 -13  -8   3      890.21      890.21    298.36 o   0.80903
 -12  -8   3     1774.75     1774.75    421.28 o   0.76518
 -11  -8   3       51.63       51.63     71.86 o   0.72261
 -10  -8   3     3851.66     3851.66    620.62 o   0.68156
  -9  -8   3       35.69       35.69     59.74 o   0.64233
  -8  -8   3      409.85      409.85    202.45 o   0.60526
  -7  -8   3     5264.74     5264.74    725.59 o   0.57079
  -6  -8   3     2188.82     2188.82    467.85 o   0.53940
  -5  -8   3      894.23      894.23    299.04 o   0.51167
  -4  -8   3     4096.46     4096.46    640.04 o   0.48821
  -3  -8   3    28738.29    28738.29   1695.24 o   0.46968
  -2  -8   3   110573.53   110573.53   3325.26 o   0.45666
  -1  -8   3     6725.39     6725.39    820.08 o   0.44965
   0  -8   3      365.03      365.03    191.06 o   0.44891
   1  -8   3   130764.71   130764.71   3616.14 o   0.45449
   2  -8   3    78091.05    78091.05   2794.48 o   0.46615
   3  -8   3     3069.30     3069.30    554.01 o   0.48346
   4  -8   3     5162.24     5162.24    718.49 o   0.50583
   5  -8   3    40778.67    40778.67   2019.37 o   0.53262
   6  -8   3       80.82       80.82     89.90 o   0.56322
   7  -8   3      100.83      100.83    100.41 o   0.59702
   8  -8   3     7018.69     7018.69    837.78 o   0.63353
   9  -8   3    14807.95    14807.95   1216.88 o   0.67229
  10  -8   3        9.99        9.99     31.60 o   0.71295
  11  -8   3    24846.64    24846.64   1576.28 o   0.75519
  12  -8   3    26365.65    26365.65   1623.75 o   0.79876
  13  -8   3    17020.58    17020.58   1304.63 o   0.84347
 -13  -7   3     2986.76     2986.76    546.51 o   0.78374
 -12  -7   3     9408.44     9408.44    969.97 o   0.73821
 -11  -7   3      642.84      642.84    253.54 o   0.69379
 -10  -7   3      315.52      315.52    177.63 o   0.65071
  -9  -7   3    10094.75    10094.75   1004.73 o   0.60928
  -8  -7   3     2109.07     2109.07    459.25 o   0.56983
  -7  -7   3    15388.88    15388.88   1240.52 o   0.53281
  -6  -7   3    17313.49    17313.49   1315.81 o   0.49876
  -5  -7   3    41434.75    41434.75   2035.55 o   0.46834
  -4  -7   3    40918.20    40918.20   2022.82 o   0.44229
  -3  -7   3     9064.43     9064.43    952.07 o   0.42142
  -2  -7   3    43803.01    43803.01   2092.92 o   0.40653
  -1  -7   3   111736.12   111736.12   3342.70 o   0.39829
   0  -7   3    21052.09    21052.09   1450.93 o   0.39711
   1  -7   3    10250.50    10250.50   1012.45 o   0.40307
   2  -7   3     4645.21     4645.21    681.56 o   0.41584
   3  -7   3      117.11      117.11    108.22 o   0.43484
   4  -7   3    18971.77    18971.77   1377.38 o   0.45929
   5  -7   3    12620.80    12620.80   1123.42 o   0.48836
   6  -7   3     1579.38     1579.38    397.41 o   0.52130
   7  -7   3    30293.98    30293.98   1740.52 o   0.55741
   8  -7   3     3313.98     3313.98    575.67 o   0.59611
   9  -7   3       93.86       93.86     96.88 o   0.63695
  10  -7   3     3011.29     3011.29    548.75 o   0.67952
  11  -7   3       61.99       61.99     78.73 o   0.72352
  12  -7   3     2546.59     2546.59    504.64 o   0.76872
  13  -7   3     5991.47     5991.47    774.05 o   0.81490
 -13  -6   3    24625.01    24625.01   1569.24 o   0.76137
 -12  -6   3     2427.05     2427.05    492.65 o   0.71422
 -11  -6   3      227.20      227.20    150.73 o   0.66800
 -10  -6   3     7613.08     7613.08    872.53 o   0.62293
  -9  -6   3     4756.65     4756.65    689.68 o   0.57927
  -8  -6   3    48423.25    48423.25   2200.53 o   0.53737
  -7  -6   3     2288.83     2288.83    478.42 o   0.49767
  -6  -6   3    28577.02    28577.02   1690.47 o   0.46074
  -5  -6   3    34894.52    34894.52   1868.01 o   0.42730
  -4  -6   3    20915.39    20915.39   1446.22 o   0.39824
  -3  -6   3    19868.38    19868.38   1409.55 o   0.37456
  -2  -6   3    23627.35    23627.35   1537.12 o   0.35734
  -1  -6   3   165880.30   165880.30   4072.84 o   0.34754
   0  -6   3    66480.88    66480.88   2578.39 o   0.34581
   1  -6   3    26168.77    26168.77   1617.68 o   0.35224
   2  -6   3     3168.19     3168.19    562.87 o   0.36642
   3  -6   3    87698.03    87698.03   2961.39 o   0.38749
   4  -6   3     9862.16     9862.16    993.08 o   0.41441
   5  -6   3     1837.76     1837.76    428.69 o   0.44611
   6  -6   3    11269.58    11269.58   1061.58 o   0.48166
   7  -6   3    99879.77    99879.77   3160.38 o   0.52027
   8  -6   3       33.23       33.23     57.64 o   0.56130
   9  -6   3    20138.90    20138.90   1419.12 o   0.60426
  10  -6   3     7179.98     7179.98    847.35 o   0.64877
  11  -6   3    43996.79    43996.79   2097.54 o   0.69453
  12  -6   3     1062.14     1062.14    325.90 o   0.74131
  13  -6   3     4269.72     4269.72    653.43 o   0.78892
 -13  -5   3     1708.67     1708.67    413.36 o   0.74217
 -12  -5   3       60.99       60.99     78.09 o   0.69352
 -11  -5   3    21296.50    21296.50   1459.33 o   0.64561
 -10  -5   3     2141.14     2141.14    462.72 o   0.59863
  -9  -5   3      940.93      940.93    306.75 o   0.55281
  -8  -5   3    12886.84    12886.84   1135.20 o   0.50847
  -7  -5   3     1668.08     1668.08    408.42 o   0.46602
  -6  -5   3    15975.17    15975.17   1263.93 o   0.42604
  -5  -5   3     1509.56     1509.56    388.53 o   0.38928
  -4  -5   3    37435.95    37435.95   1934.84 o   0.35675
  -3  -5   3   201026.00   201026.00   4483.59 o   0.32970
  -2  -5   3     2052.22     2052.22    453.01 o   0.30956
  -1  -5   3    11398.08    11398.08   1067.62 o   0.29774
   0  -5   3       61.53       61.53     78.44 o   0.29525
   1  -5   3     4121.33     4121.33    641.98 o   0.30231
   2  -5   3   386027.06   386027.06   6213.11 o   0.31829
   3  -5   3     4764.10     4764.10    690.22 o   0.34194
   4  -5   3     6811.12     6811.12    825.29 o   0.37180
   5  -5   3     8421.97     8421.97    917.71 o   0.40650
   6  -5   3     3950.45     3950.45    628.53 o   0.44492
   7  -5   3     3498.05     3498.05    591.44 o   0.48617
   8  -5   3     1516.80     1516.80    389.46 o   0.52959
   9  -5   3     6305.44     6305.44    794.07 o   0.57468
  10  -5   3     2690.10     2690.10    518.66 o   0.62110
  11  -5   3     2071.68     2071.68    455.16 o   0.66855
  12  -5   3    14007.10    14007.10   1183.52 o   0.71684
  13  -5   3     3027.13     3027.13    550.19 o   0.76580
 -13  -4   3      182.80      182.80    135.20 o   0.72640
 -12  -4   3     2764.43     2764.43    525.78 o   0.67642
 -11  -4   3    25777.57    25777.57   1605.54 o   0.62699
 -10  -4   3    62663.45    62663.45   2503.27 o   0.57826
  -9  -4   3     2204.22     2204.22    469.49 o   0.53042
  -8  -4   3     7034.57     7034.57    838.72 o   0.48375
  -7  -4   3     5603.28     5603.28    748.55 o   0.43861
  -6  -4   3    40650.39    40650.39   2016.19 o   0.39553
  -5  -4   3     8180.35     8180.35    904.45 o   0.35525
  -4  -4   3     7277.02     7277.02    853.05 o   0.31884
  -3  -4   3   305880.66   305880.66   5530.65 o   0.28778
  -2  -4   3    16337.85    16337.85   1278.20 o   0.26395
  -1  -4   3    78409.75    78409.75   2800.17 o   0.24944
   0  -4   3     7299.41     7299.41    854.37 o   0.24590
   1  -4   3    87374.10    87374.10   2955.91 o   0.25380
   2  -4   3   272604.50   272604.50   5221.15 o   0.27214
   3  -4   3   119213.63   119213.63   3452.73 o   0.29900
   4  -4   3     1076.75     1076.75    328.14 o   0.33233
   5  -4   3   150834.91   150834.91   3883.75 o   0.37038
   6  -4   3     3080.88     3080.88    555.06 o   0.41184
   7  -4   3      916.99      916.99    302.82 o   0.45579
   8  -4   3     4001.20     4001.20    632.55 o   0.50157
   9  -4   3   184634.50   184634.50   4296.91 o   0.54873
  10  -4   3    16277.09    16277.09   1275.82 o   0.59693
  11  -4   3    11742.48    11742.48   1083.63 o   0.64595
  12  -4   3      237.65      237.65    154.16 o   0.69561
  13  -4   3      569.80      569.80    238.70 o   0.74579
 -13  -3   3      267.24      267.24    163.47 o   0.71429
 -12  -3   3     2114.43     2114.43    459.83 o   0.66319
 -11  -3   3     8581.09     8581.09    926.34 o   0.61247
 -10  -3   3    29959.98    29959.98   1730.90 o   0.56224
  -9  -3   3    35282.18    35282.18   1878.35 o   0.51265
  -8  -3   3     1721.36     1721.36    414.89 o   0.46390
  -7  -3   3        1.56        1.56     12.51 o   0.41629
  -6  -3   3    36605.31    36605.31   1913.25 o   0.37025
  -5  -3   3    51126.77    51126.77   2261.12 o   0.32645
  -4  -3   3    92234.04    92234.04   3037.01 o   0.28593
  -3  -3   3    49199.15    49199.15   2218.09 o   0.25028
  -2  -3   3    14887.14    14887.14   1220.13 o   0.22185
  -1  -3   3     1009.04     1009.04    317.65 o   0.20371
   0  -3   3   136743.97   136743.97   3697.89 o   0.19868
   1  -3   3    26843.23    26843.23   1638.39 o   0.20772
   2  -3   3   123594.97   123594.97   3515.61 o   0.22917
   3  -3   3    91396.42    91396.42   3023.18 o   0.25997
   4  -3   3   289266.19   289266.19   5378.35 o   0.29724
   5  -3   3      120.59      120.59    109.81 o   0.33885
   6  -3   3     2351.35     2351.35    484.91 o   0.38338
   7  -3   3      373.22      373.22    193.19 o   0.42993
   8  -3   3    11355.13    11355.13   1065.60 o   0.47791
   9  -3   3    51344.85    51344.85   2265.94 o   0.52693
  10  -3   3     9500.24     9500.24    974.69 o   0.57672
  11  -3   3       67.08       67.08     81.90 o   0.62710
  12  -3   3     4468.75     4468.75    668.49 o   0.67794
  13  -3   3       47.81       47.81     69.15 o   0.72915
 -13  -2   3      552.06      552.06    234.96 o   0.70602
 -12  -2   3     2186.33     2186.33    467.58 o   0.65406
 -11  -2   3      541.57      541.57    232.72 o   0.60235
 -10  -2   3    24521.79    24521.79   1565.94 o   0.55096
  -9  -2   3    32687.29    32687.29   1807.96 o   0.49998
  -8  -2   3    44254.55    44254.55   2103.68 o   0.44955
  -7  -2   3    10915.61    10915.61   1044.78 o   0.39990
  -6  -2   3     1093.87     1093.87    330.74 o   0.35133
  -5  -2   3   154674.05   154674.05   3932.86 o   0.30438
  -4  -2   3    29075.19    29075.19   1705.14 o   0.25992
  -3  -2   3   129467.59   129467.59   3598.16 o   0.21947
  -2  -2   3    45080.39    45080.39   2123.21 o   0.18568
  -1  -2   3   264406.38   264406.38   5142.05 o   0.16273
   0  -2   3   546565.75   546565.75   7393.01 o   0.15551
   1  -2   3    72451.29    72451.29   2691.68 o   0.16609
   2  -2   3    78997.03    78997.03   2810.64 o   0.19153
   3  -2   3    81470.66    81470.66   2854.31 o   0.22689
   4  -2   3   127499.13   127499.13   3570.70 o   0.26828
   5  -2   3    26806.09    26806.09   1637.26 o   0.31332
   6  -2   3      230.68      230.68    151.88 o   0.36063
   7  -2   3   213449.25   213449.25   4620.06 o   0.40944
   8  -2   3    17907.47    17907.47   1338.19 o   0.45927
   9  -2   3     7854.56     7854.56    886.26 o   0.50982
  10  -2   3      101.76      101.76    100.88 o   0.56089
  11  -2   3    13604.18    13604.18   1166.37 o   0.61235
  12  -2   3    28635.08    28635.08   1692.19 o   0.66411
  13  -2   3     2101.15     2101.15    458.38 o   0.71612
 -13  -1   3     5186.28     5186.28    720.16 o   0.70174
 -12  -1   3     2686.23     2686.23    518.29 o   0.64922
 -11  -1   3     7804.86     7804.86    883.45 o   0.59686
 -10  -1   3     8382.73     8382.73    915.57 o   0.54470
  -9  -1   3    17184.93    17184.93   1310.91 o   0.49280
  -8  -1   3    18066.98    18066.98   1344.13 o   0.44125
  -7  -1   3    39774.09    39774.09   1994.34 o   0.39019
  -6  -1   3    82732.27    82732.27   2876.32 o   0.33984
  -5  -1   3     2795.18     2795.18    528.69 o   0.29057
  -4  -1   3    55619.26    55619.26   2358.37 o   0.24304
  -3  -1   3     8336.92     8336.92    913.07 o   0.19851
  -2  -1   3   315723.94   315723.94   5618.93 o   0.15950
  -1  -1   3    11099.23    11099.23   1053.53 o   0.13105
   0  -1   3      101.46      101.46    100.73 o   0.12085
   1  -1   3   586087.81   586087.81   7655.64 o   0.13316
   2  -1   3    14683.76    14683.76   1211.77 o   0.16297
   3  -1   3   132055.00   132055.00   3633.94 o   0.20269
   4  -1   3   300385.09   300385.09   5480.74 o   0.24760
   5  -1   3    17541.06    17541.06   1324.43 o   0.29533
   6  -1   3   171519.42   171519.42   4141.49 o   0.34473
   7  -1   3   216782.81   216782.81   4655.99 o   0.39516
   8  -1   3      704.33      704.33    265.39 o   0.44628
   9  -1   3     1522.01     1522.01    390.13 o   0.49787
  10  -1   3      533.89      533.89    231.06 o   0.54980
  11  -1   3      344.98      344.98    185.74 o   0.60199
  12  -1   3    19991.35    19991.35   1413.91 o   0.65437
  13  -1   3     1716.21     1716.21    414.27 o   0.70689
 -13   0   3     3670.42     3670.42    605.84 o   0.70150
 -12   0   3       47.97       47.97     69.26 o   0.64876
 -11   0   3     3258.90     3258.90    570.87 o   0.59613
 -10   0   3    13717.12    13717.12   1171.20 o   0.54365
  -9   0   3    15957.06    15957.06   1263.21 o   0.49136
  -8   0   3    66307.98    66307.98   2575.03 o   0.43933
  -7   0   3     2945.59     2945.59    542.73 o   0.38766
  -6   0   3   193970.95   193970.95   4404.21 o   0.33653
  -5   0   3    40564.20    40564.20   2014.06 o   0.28622
  -4   0   3   169414.42   169414.42   4116.00 o   0.23725
  -3   0   3   122073.37   122073.37   3493.90 o   0.19066
  -2   0   3   531825.63   531825.63   7292.64 o   0.14871
  -1   0   3     1582.59     1582.59    397.82 o   0.11651
   0   0   3     7396.15     7396.15    860.01 o   0.10359
   1   0   3    19338.02    19338.02   1390.61 o   0.11656
   2   0   3   406204.75   406204.75   6373.42 o   0.14879
   3   0   3     7897.99     7897.99    888.71 o   0.19076
   4   0   3     5681.72     5681.72    753.77 o   0.23736
   5   0   3   282466.91   282466.91   5314.76 o   0.28633
   6   0   3    37804.67    37804.67   1944.34 o   0.33664
   7   0   3   131362.38   131362.38   3624.40 o   0.38778
   8   0   3    10480.67    10480.67   1023.75 o   0.43944
   9   0   3      451.17      451.17    212.41 o   0.49148
  10   0   3    21472.71    21472.71   1465.36 o   0.54377
  11   0   3      834.53      834.53    288.88 o   0.59625
  12   0   3       77.69       77.69     88.14 o   0.64888
  13   0   3    36078.29    36078.29   1899.43 o   0.70162
 -13   1   3     1656.27     1656.27    406.97 o   0.70533
 -12   1   3     9153.84     9153.84    956.76 o   0.65269
 -11   1   3     1027.38     1027.38    320.53 o   0.60017
 -10   1   3     9354.25     9354.25    967.17 o   0.54783
  -9   1   3     1768.48     1768.48    420.53 o   0.49570
  -8   1   3    33868.94    33868.94   1840.35 o   0.44387
  -7   1   3    28492.82    28492.82   1687.98 o   0.39246
  -6   1   3    81205.71    81205.71   2849.66 o   0.34165
  -5   1   3    18553.97    18553.97   1362.13 o   0.29175
  -4   1   3   113874.63   113874.63   3374.53 o   0.24334
  -3   1   3      164.54      164.54    128.27 o   0.19749
  -2   1   3    24369.58    24369.58   1561.08 o   0.15650
  -1   1   3   480891.66   480891.66   6934.64 o   0.12522
   0   1   3    23708.31    23708.31   1539.75 o   0.11209
   1   1   3    24990.76    24990.76   1580.85 o   0.12308
   2   1   3   188631.38   188631.38   4343.17 o   0.15306
   3   1   3    95969.04    95969.04   3097.89 o   0.19341
   4   1   3    73437.41    73437.41   2709.93 o   0.23892
   5   1   3    40404.23    40404.23   2010.08 o   0.28715
   6   1   3    56853.53    56853.53   2384.40 o   0.33694
   7   1   3     8864.53     8864.53    941.52 o   0.38768
   8   1   3    10067.45    10067.45   1003.37 o   0.43905
   9   1   3     6410.05     6410.05    800.63 o   0.49084
  10   1   3    33213.54    33213.54   1822.46 o   0.54295
  11   1   3       98.01       98.01     99.00 o   0.59527
  12   1   3     1605.48     1605.48    400.68 o   0.64777
  13   1   3     5027.21     5027.21    709.03 o   0.70040
 -13   2   3    13027.21    13027.21   1141.37 o   0.71314
 -12   2   3     8031.98     8031.98    896.21 o   0.66092
 -11   2   3    16871.12    16871.12   1298.89 o   0.60889
 -10   2   3     1599.48     1599.48    399.94 o   0.55712
  -9   2   3     1441.48     1441.48    379.67 o   0.50568
  -8   2   3    46277.48    46277.48   2151.22 o   0.45469
  -7   2   3   123551.43   123551.43   3514.99 o   0.40432
  -6   2   3    29257.48    29257.48   1710.48 o   0.35482
  -5   2   3    18057.74    18057.74   1343.79 o   0.30663
  -4   2   3   378564.69   378564.69   6152.76 o   0.26047
  -3   2   3   105294.08   105294.08   3244.91 o   0.21763
  -2   2   3      236.13      236.13    153.66 o   0.18050
  -1   2   3     4460.66     4460.66    667.88 o   0.15328
   0   2   3  1626833.88  1626833.88  12754.74 o   0.14180
   1   2   3    15312.12    15312.12   1237.42 o   0.14972
   2   2   3   123747.05   123747.05   3517.77 o   0.17443
   3   2   3   490725.69   490725.69   7005.18 o   0.21007
   4   2   3    14451.92    14451.92   1202.16 o   0.25206
   5   2   3   265536.53   265536.53   5153.02 o   0.29771
   6   2   3     6058.88     6058.88    778.39 o   0.34559
   7   2   3     7437.43     7437.43    862.41 o   0.39488
   8   2   3     8904.75     8904.75    943.65 o   0.44511
   9   2   3    34729.80    34729.80   1863.59 o   0.49600
  10   2   3       75.99       75.99     87.17 o   0.54736
  11   2   3    48266.57    48266.57   2196.97 o   0.59908
  12   2   3     2173.08     2173.08    466.16 o   0.65106
  13   2   3     6168.23     6168.23    785.38 o   0.70325
 -13   3   3     4426.65     4426.65    665.33 o   0.72482
 -12   3   3      760.92      760.92    275.85 o   0.67330
 -11   3   3      184.90      184.90    135.98 o   0.62209
 -10   3   3    44275.55    44275.55   2104.18 o   0.57128
  -9   3   3     9196.40     9196.40    958.98 o   0.52098
  -8   3   3    17551.09    17551.09   1324.81 o   0.47136
  -7   3   3    11933.91    11933.91   1092.42 o   0.42265
  -6   3   3     4501.79     4501.79    670.95 o   0.37521
  -5   3   3     5040.55     5040.55    709.97 o   0.32960
  -4   3   3   217545.39   217545.39   4664.18 o   0.28668
  -3   3   3     3309.81     3309.81    575.31 o   0.24785
  -2   3   3    29985.67    29985.67   1731.64 o   0.21535
  -1   3   3     9452.39     9452.39    972.23 o   0.19240
   0   3   3     2590.77     2590.77    509.00 o   0.18264
   1   3   3    87095.08    87095.08   2951.19 o   0.18813
   2   3   3    18839.92    18839.92   1372.59 o   0.20767
   3   3   3    65981.04    65981.04   2568.68 o   0.23782
   4   3   3   203028.17   203028.17   4505.86 o   0.27512
   5   3   3    26439.89    26439.89   1626.03 o   0.31705
   6   3   3    14378.61    14378.61   1199.11 o   0.36200
   7   3   3    49826.43    49826.43   2232.18 o   0.40898
   8   3   3    10208.14    10208.14   1010.35 o   0.45737
   9   3   3    23796.56    23796.56   1542.61 o   0.50676
  10   3   3    12152.97    12152.97   1102.41 o   0.55689
  11   3   3    18212.34    18212.34   1349.53 o   0.60757
  12   3   3       43.34       43.34     65.84 o   0.65868
  13   3   3      362.98      362.98    190.52 o   0.71012
 -13   4   3     8935.44     8935.44    945.27 o   0.74018
 -12   4   3     5925.80     5925.80    769.79 o   0.68961
 -11   4   3    22576.62    22576.62   1502.55 o   0.63950
 -10   4   3    31396.80    31396.80   1771.91 o   0.58995
  -9   4   3     5589.19     5589.19    747.61 o   0.54114
  -8   4   3     9394.85     9394.85    969.27 o   0.49327
  -7   4   3    28840.13    28840.13   1698.24 o   0.44665
  -6   4   3    41017.98    41017.98   2025.29 o   0.40172
  -5   4   3     1515.92     1515.92    389.35 o   0.35911
  -4   4   3   154415.81   154415.81   3929.58 o   0.31974
  -3   4   3    45235.59    45235.59   2126.87 o   0.28497
  -2   4   3   799382.56   799382.56   8940.82 o   0.25666
  -1   4   3    20628.50    20628.50   1436.26 o   0.23716
   0   4   3    16610.21    16610.21   1288.81 o   0.22872
   1   4   3   160617.16   160617.16   4007.71 o   0.23254
   2   4   3   120484.20   120484.20   3471.08 o   0.24807
   3   4   3   254026.86   254026.86   5040.11 o   0.27331
   4   4   3    33398.87    33398.87   1827.54 o   0.30587
   5   4   3     7252.81     7252.81    851.63 o   0.34367
   6   4   3       38.86       38.86     62.34 o   0.38518
   7   4   3    31826.18    31826.18   1783.99 o   0.42932
   8   4   3      721.03      721.03    268.52 o   0.47536
   9   4   3    15045.62    15045.62   1226.61 o   0.52279
  10   4   3     1159.97     1159.97    340.58 o   0.57128
  11   4   3    29433.45    29433.45   1715.62 o   0.62056
  12   4   3      291.49      291.49    170.73 o   0.67048
  13   4   3     6939.59     6939.59    833.04 o   0.72088
 -13   5   3     1978.30     1978.30    444.78 o   0.75900
 -12   5   3    16473.98    16473.98   1283.51 o   0.70958
 -11   5   3     7814.41     7814.41    883.99 o   0.66077
 -10   5   3     1252.46     1252.46    353.90 o   0.61273
  -9   5   3     1797.45     1797.45    423.96 o   0.56564
  -8   5   3      110.69      110.69    105.21 o   0.51977
  -7   5   3    27395.56    27395.56   1655.16 o   0.47547
  -6   5   3    11039.28    11039.28   1050.68 o   0.43322
  -5   5   3     1514.84     1514.84    389.21 o   0.39368
  -4   5   3     9523.51     9523.51    975.88 o   0.35775
  -3   5   3     2378.95     2378.95    487.74 o   0.32663
  -2   5   3   311955.09   311955.09   5585.29 o   0.30180
  -1   5   3    56250.60    56250.60   2371.72 o   0.28492
   0   5   3    16494.95    16494.95   1284.33 o   0.27744
   1   5   3     1958.25     1958.25    442.52 o   0.28012
   2   5   3   120308.59   120308.59   3468.55 o   0.29267
   3   5   3    74959.43    74959.43   2737.87 o   0.31392
   4   5   3   137421.05   137421.05   3707.03 o   0.34224
   5   5   3    51647.58    51647.58   2272.61 o   0.37605
   6   5   3     1164.21     1164.21    341.20 o   0.41400
   7   5   3    82105.01    82105.01   2865.40 o   0.45505
   8   5   3     2511.30     2511.30    501.13 o   0.49844
   9   5   3      374.24      374.24    193.45 o   0.54362
  10   5   3    13997.06    13997.06   1183.09 o   0.59016
  11   5   3     4666.13     4666.13    683.09 o   0.63778
  12   5   3    28971.52    28971.52   1702.10 o   0.68624
  13   5   3    11491.85    11491.85   1072.00 o   0.73539
 -13   6   3      867.97      867.97    294.61 o   0.78102
 -12   6   3     8285.37     8285.37    910.24 o   0.73290
 -11   6   3     2115.78     2115.78    459.98 o   0.68556
 -10   6   3     2328.13     2328.13    482.51 o   0.63917
  -9   6   3      299.19      299.19    172.97 o   0.59395
  -8   6   3    32451.81    32451.81   1801.44 o   0.55020
  -7   6   3     4159.46     4159.46    644.94 o   0.50828
  -6   6   3   104465.49   104465.49   3232.11 o   0.46871
  -5   6   3      117.47      117.47    108.39 o   0.43211
  -4   6   3    26750.52    26750.52   1635.56 o   0.39931
  -3   6   3    19389.67    19389.67   1392.47 o   0.37132
  -2   6   3     5872.29     5872.29    766.31 o   0.34929
  -1   6   3      227.91      227.91    150.97 o   0.33440
   0   6   3   231330.94   231330.94   4809.69 o   0.32764
   1   6   3    22956.58    22956.58   1515.14 o   0.32949
   2   6   3    36284.82    36284.82   1904.86 o   0.33983
   3   6   3     2890.80     2890.80    537.66 o   0.35791
   4   6   3      126.14      126.14    112.31 o   0.38263
   5   6   3    21056.39    21056.39   1451.08 o   0.41282
   6   6   3     5504.40     5504.40    741.92 o   0.44736
   7   6   3    47277.99    47277.99   2174.35 o   0.48532
   8   6   3      443.93      443.93    210.70 o   0.52596
   9   6   3     5744.85     5744.85    757.95 o   0.56871
  10   6   3      326.02      326.02    180.56 o   0.61314
  11   6   3      395.90      395.90    198.97 o   0.65889
  12   6   3     1751.28     1751.28    418.48 o   0.70571
  13   6   3    10370.24    10370.24   1018.34 o   0.75340
 -13   7   3    16841.75    16841.75   1297.76 o   0.80599
 -12   7   3       43.21       43.21     65.73 o   0.75927
 -11   7   3      208.82      208.82    144.50 o   0.71349
 -10   7   3     3513.34     3513.34    592.73 o   0.66884
  -9   7   3    10926.76    10926.76   1045.31 o   0.62555
  -8   7   3     2176.40     2176.40    466.52 o   0.58393
  -7   7   3    32722.94    32722.94   1808.95 o   0.54437
  -6   7   3    14653.29    14653.29   1210.51 o   0.50735
  -5   7   3      199.99      199.99    141.42 o   0.47346
  -4   7   3     4487.38     4487.38    669.88 o   0.44342
  -3   7   3        1.60        1.60     12.66 o   0.41806
  -2   7   3    29100.09    29100.09   1705.87 o   0.39828
  -1   7   3     4351.18     4351.18    659.64 o   0.38494
   0   7   3   415542.78   415542.78   6446.26 o   0.37872
   1   7   3     8153.70     8153.70    902.98 o   0.37996
   2   7   3   122776.15   122776.15   3503.94 o   0.38861
   3   7   3    19343.39    19343.39   1390.81 o   0.40417
   4   7   3       95.87       95.87     97.91 o   0.42591
   5   7   3    85903.52    85903.52   2930.93 o   0.45292
   6   7   3    22944.05    22944.05   1514.73 o   0.48432
   7   7   3      186.08      186.08    136.41 o   0.51933
   8   7   3    24978.14    24978.14   1580.45 o   0.55725
   9   7   3    38439.19    38439.19   1960.59 o   0.59755
  10   7   3    18610.51    18610.51   1364.20 o   0.63975
  11   7   3     1336.23     1336.23    365.55 o   0.68353
  12   7   3     3114.68     3114.68    558.09 o   0.72858
  13   7   3    12484.55    12484.55   1117.34 o   0.77469
 -13   8   3       53.14       53.14     72.89 o   0.83364
 -12   8   3     1541.84     1541.84    392.66 o   0.78839
 -11   8   3       50.19       50.19     70.84 o   0.74421
 -10   8   3       29.78       29.78     54.57 o   0.70132
  -9   8   3    14692.40    14692.40   1212.12 o   0.65996
  -8   8   3    31750.79    31750.79   1781.88 o   0.62044
  -7   8   3     5137.60     5137.60    716.77 o   0.58312
  -6   8   3    50652.00    50652.00   2250.60 o   0.54847
  -5   8   3      770.30      770.30    277.54 o   0.51702
  -4   8   3     6847.69     6847.69    827.51 o   0.48938
  -3   8   3    12320.93    12320.93   1110.00 o   0.46624
  -2   8   3     3959.52     3959.52    629.25 o   0.44828
  -1   8   3    48753.88    48753.88   2208.03 o   0.43616
   0   8   3    66354.77    66354.77   2575.94 o   0.43036
   1   8   3    12864.35    12864.35   1134.21 o   0.43114
   2   8   3    80859.66    80859.66   2843.58 o   0.43847
   3   8   3    14381.01    14381.01   1199.21 o   0.45202
   4   8   3    14917.68    14917.68   1221.38 o   0.47127
   5   8   3    13941.03    13941.03   1180.72 o   0.49554
   6   8   3      588.55      588.55    242.60 o   0.52414
   7   8   3     3271.91     3271.91    572.01 o   0.55640
   8   8   3     8381.72     8381.72    915.52 o   0.59172
   9   8   3      932.93      932.93    305.44 o   0.62960
  10   8   3     2200.99     2200.99    469.15 o   0.66959
  11   8   3     3171.88     3171.88    563.19 o   0.71133
  12   8   3       68.68       68.68     82.87 o   0.75455
  13   8   3     6027.43     6027.43    776.37 o   0.79899
 -13   9   3     1916.21     1916.21    437.75 o   0.86371
 -12   9   3      270.18      270.18    164.37 o   0.81995
 -11   9   3     1430.96     1430.96    378.28 o   0.77740
 -10   9   3     5148.31     5148.31    717.52 o   0.73626
  -9   9   3     6527.99     6527.99    807.96 o   0.69678
  -8   9   3    11043.51    11043.51   1050.88 o   0.65926
  -7   9   3     2334.49     2334.49    483.17 o   0.62405
  -6   9   3      175.34      175.34    132.41 o   0.59157
  -5   9   3    13809.54    13809.54   1175.14 o   0.56229
  -4   9   3    40066.16    40066.16   2001.65 o   0.53673
  -3   9   3       40.07       40.07     63.30 o   0.51545
  -2   9   3   114499.82   114499.82   3383.78 o   0.49900
  -1   9   3    22758.05    22758.05   1508.58 o   0.48785
   0   9   3    47752.20    47752.20   2185.23 o   0.48239
   1   9   3       23.92       23.92     48.91 o   0.48281
   2   9   3     8252.34     8252.34    908.42 o   0.48908
   3   9   3    26727.69    26727.69   1634.86 o   0.50100
   4   9   3    20013.29    20013.29   1414.68 o   0.51816
   5   9   3      542.87      542.87    233.00 o   0.54008
   6   9   3    26255.80    26255.80   1620.36 o   0.56619
   7   9   3    19398.38    19398.38   1392.78 o   0.59595
   8   9   3    25282.66    25282.66   1590.05 o   0.62885
   9   9   3      718.41      718.41    268.03 o   0.66440
  10   9   3     3618.60     3618.60    601.55 o   0.70222
  11   9   3    30068.38    30068.38   1734.02 o   0.74195
  12   9   3      141.29      141.29    118.86 o   0.78330
  13   9   3     7707.02     7707.02    877.90 o   0.82604
 -13  10   3     7316.22     7316.22    855.35 o   0.89596
 -12  10   3     1140.39     1140.39    337.70 o   0.85370
 -11  10   3     6487.84     6487.84    805.47 o   0.81274
 -10  10   3     6501.74     6501.74    806.33 o   0.77331
  -9  10   3    15682.65    15682.65   1252.30 o   0.73563
  -8  10   3     1431.65     1431.65    378.37 o   0.70000
  -7  10   3     2985.84     2985.84    546.43 o   0.66674
  -6  10   3    13136.25    13136.25   1146.14 o   0.63623
  -5  10   3    18925.41    18925.41   1375.70 o   0.60888
  -4  10   3    11321.46    11321.46   1064.02 o   0.58512
  -3  10   3      487.93      487.93    220.89 o   0.56543
  -2  10   3    28206.66    28206.66   1679.48 o   0.55022
  -1  10   3    10467.66    10467.66   1023.12 o   0.53988
   0  10   3       91.56       91.56     95.69 o   0.53470
   1  10   3      181.32      181.32    134.66 o   0.53482
   2  10   3      815.02      815.02    285.49 o   0.54024
   3  10   3      395.06      395.06    198.76 o   0.55080
   4  10   3    45559.19    45559.19   2134.46 o   0.56622
   5  10   3     1363.24     1363.24    369.22 o   0.58611
   6  10   3     2110.99     2110.99    459.45 o   0.61003
   7  10   3     2644.63     2644.63    514.26 o   0.63754
   8  10   3     3003.23     3003.23    548.02 o   0.66818
   9  10   3      759.76      759.76    275.64 o   0.70155
  10  10   3     3698.26     3698.26    608.13 o   0.73728
  11  10   3     9068.95     9068.95    952.31 o   0.77504
  12  10   3        4.59        4.59     21.43 o   0.81455
  13  10   3    17850.45    17850.45   1336.06 o   0.85557
 -13  11   3      662.07      662.07    257.31 o   0.93016
 -12  11   3       91.01       91.01     95.40 o   0.88937
 -11  11   3      491.53      491.53    221.70 o   0.84998
 -10  11   3     5603.98     5603.98    748.60 o   0.81218
  -9  11   3       31.53       31.53     56.16 o   0.77622
  -8  11   3     1595.05     1595.05    399.38 o   0.74235
  -7  11   3    10551.72    10551.72   1027.22 o   0.71089
  -6  11   3     3120.80     3120.80    558.64 o   0.68215
  -5  11   3     4260.14     4260.14    652.70 o   0.65651
  -4  11   3    28253.54    28253.54   1680.88 o   0.63433
  -3  11   3     1915.30     1915.30    437.64 o   0.61598
  -2  11   3   102666.25   102666.25   3204.16 o   0.60183
  -1  11   3     2992.33     2992.33    547.02 o   0.59216
   0  11   3       94.50       94.50     97.21 o   0.58721
   1  11   3     5886.36     5886.36    767.23 o   0.58708
   2  11   3     1200.12     1200.12    346.43 o   0.59179
   3  11   3     6919.20     6919.20    831.82 o   0.60123
   4  11   3    50457.67    50457.67   2246.28 o   0.61516
   5  11   3     2779.29     2779.29    527.19 o   0.63330
   6  11   3    44949.67    44949.67   2120.13 o   0.65529
   7  11   3     3404.75     3404.75    583.50 o   0.68077
   8  11   3     3365.98     3365.98    580.17 o   0.70936
   9  11   3    13533.29    13533.29   1163.33 o   0.74070
  10  11   3     1565.09     1565.09    395.61 o   0.77444
  11  11   3     5412.76     5412.76    735.71 o   0.81031
  12  11   3     1114.49     1114.49    333.84 o   0.84801
  13  11   3    10391.50    10391.50   1019.39 o   0.88733
 -13  12   3      497.08      497.08    222.95 o   0.96610
 -12  12   3     1828.83     1828.83    427.65 o   0.92675
 -11  12   3     2089.32     2089.32    457.09 o   0.88886
 -10  12   3     1291.65     1291.65    359.40 o   0.85263
  -9  12   3     5413.48     5413.48    735.76 o   0.81828
  -8  12   3     4336.24     4336.24    658.50 o   0.78606
  -7  12   3     9779.08     9779.08    988.89 o   0.75623
  -6  12   3     3801.33     3801.33    616.55 o   0.72910
  -5  12   3       44.20       44.20     66.48 o   0.70497
  -4  12   3    27598.62    27598.62   1661.28 o   0.68416
  -3  12   3    10421.38    10421.38   1020.85 o   0.66698
  -2  12   3     2155.76     2155.76    464.30 o   0.65373
  -1  12   3     3585.73     3585.73    598.81 o   0.64463
   0  12   3      363.00      363.00    190.52 o   0.63987
   1  12   3       11.53       11.53     33.95 o   0.63954
   2  12   3     7060.32     7060.32    840.26 o   0.64365
   3  12   3      598.31      598.31    244.60 o   0.65213
   4  12   3     5637.21     5637.21    750.81 o   0.66479
   5  12   3      539.62      539.62    232.30 o   0.68141
   6  12   3    11334.31    11334.31   1064.63 o   0.70170
   7  12   3       18.72       18.72     43.26 o   0.72537
   8  12   3     1533.15     1533.15    391.55 o   0.75208
   9  12   3     6213.34     6213.34    788.25 o   0.78153
  10  12   3      845.52      845.52    290.78 o   0.81342
  11  12   3     9677.41     9677.41    983.74 o   0.84747
  12  12   3      988.82      988.82    314.46 o   0.88344
  13  12   3     3226.45     3226.45    568.02 o   0.92110
 -13  13   3     7764.36     7764.36    881.16 o   1.00360
 -12  13   3      537.99      537.99    231.95 o   0.96564
 -11  13   3      140.51      140.51    118.54 o   0.92919
 -10  13   3      219.70      219.70    148.22 o   0.89444
  -9  13   3       26.59       26.59     51.56 o   0.86160
  -8  13   3     5226.70     5226.70    722.96 o   0.83090
  -7  13   3     4142.46     4142.46    643.62 o   0.80257
  -6  13   3     7795.90     7795.90    882.94 o   0.77688
  -5  13   3     2805.03     2805.03    529.63 o   0.75410
  -4  13   3    20963.50    20963.50   1447.88 o   0.73450
  -3  13   3     5345.99     5345.99    731.16 o   0.71834
  -2  13   3     1702.36     1702.36    412.60 o   0.70585
  -1  13   3      140.20      140.20    118.41 o   0.69724
   0  13   3    13470.44    13470.44   1160.62 o   0.69264
   1  13   3      121.46      121.46    110.21 o   0.69214
   2  13   3    10970.61    10970.61   1047.41 o   0.69575
   3  13   3      480.87      480.87    219.29 o   0.70340
   4  13   3     7769.07     7769.07    881.42 o   0.71497
   5  13   3       50.95       50.95     71.38 o   0.73026
   6  13   3    24783.42    24783.42   1574.28 o   0.74905
   7  13   3     1287.77     1287.77    358.86 o   0.77109
   8  13   3    13149.33    13149.33   1146.71 o   0.79609
   9  13   3      903.97      903.97    300.66 o   0.82381
  10  13   3      895.46      895.46    299.24 o   0.85396
  11  13   3    13274.20    13274.20   1152.14 o   0.88630
  12  13   3     2287.39     2287.39    478.27 o   0.92061
  13  13   3       34.79       34.79     58.99 o   0.95666
 -13 -13   4     2332.05     2332.05    482.91 o   0.97687
 -12 -13   4       11.85       11.85     34.42 o   0.94160
 -11 -13   4    10082.65    10082.65   1004.12 o   0.90810
 -10 -13   4       33.59       33.59     57.96 o   0.87657
  -9 -13   4     8194.96     8194.96    905.26 o   0.84723
  -8 -13   4     1724.85     1724.85    415.31 o   0.82032
  -7 -13   4    18169.24    18169.24   1347.93 o   0.79608
  -6 -13   4     2308.40     2308.40    480.46 o   0.77476
  -5 -13   4    14745.43    14745.43   1214.31 o   0.75662
  -4 -13   4      551.32      551.32    234.80 o   0.74188
  -3 -13   4    12473.64    12473.64   1116.85 o   0.73075
  -2 -13   4     8466.57     8466.57    920.14 o   0.72340
  -1 -13   4     5406.35     5406.35    735.28 o   0.71994
   0 -13   4      493.20      493.20    222.08 o   0.72043
   1 -13   4     9539.85     9539.85    976.72 o   0.72486
   2 -13   4       47.43       47.43     68.87 o   0.73316
   3 -13   4      115.26      115.26    107.36 o   0.74520
   4 -13   4       90.34       90.34     95.05 o   0.76080
   5 -13   4      181.18      181.18    134.60 o   0.77975
   6 -13   4     1828.24     1828.24    427.58 o   0.80182
   7 -13   4     5308.14     5308.14    728.57 o   0.82674
   8 -13   4      514.53      514.53    226.83 o   0.85428
   9 -13   4     1931.65     1931.65    439.51 o   0.88418
  10 -13   4       98.04       98.04     99.02 o   0.91622
  11 -13   4      642.93      642.93    253.56 o   0.95018
  12 -13   4     1681.49     1681.49    410.06 o   0.98586
  13 -13   4     1327.74     1327.74    364.38 o   1.02308
 -13 -12   4      785.56      785.56    280.28 o   0.94081
 -12 -12   4     2533.23     2533.23    503.31 o   0.90398
 -11 -12   4     5622.86     5622.86    749.86 o   0.86887
 -10 -12   4      150.62      150.62    122.73 o   0.83570
  -9 -12   4    12342.82    12342.82   1110.98 o   0.80470
  -8 -12   4     2525.66     2525.66    502.56 o   0.77614
  -7 -12   4      106.05      106.05    102.98 o   0.75030
  -6 -12   4     6807.62     6807.62    825.08 o   0.72746
  -5 -12   4     1997.76     1997.76    446.96 o   0.70791
  -4 -12   4    18348.97    18348.97   1354.58 o   0.69194
  -3 -12   4    19425.78    19425.78   1393.76 o   0.67979
  -2 -12   4       89.60       89.60     94.66 o   0.67168
  -1 -12   4       67.95       67.95     82.43 o   0.66775
   0 -12   4     3183.76     3183.76    564.25 o   0.66807
   1 -12   4    32200.36    32200.36   1794.45 o   0.67265
   2 -12   4     7235.46     7235.46    850.62 o   0.68138
   3 -12   4     6272.17     6272.17    791.97 o   0.69412
   4 -12   4     2999.38     2999.38    547.67 o   0.71065
   5 -12   4     3078.12     3078.12    554.81 o   0.73072
   6 -12   4     4378.49     4378.49    661.70 o   0.75404
   7 -12   4     1596.63     1596.63    399.58 o   0.78031
   8 -12   4    15339.18    15339.18   1238.51 o   0.80926
   9 -12   4      591.72      591.72    243.25 o   0.84060
  10 -12   4     2147.21     2147.21    463.38 o   0.87409
  11 -12   4       57.54       57.54     75.86 o   0.90947
  12 -12   4     4860.87     4860.87    697.20 o   0.94654
  13 -12   4     1388.60     1388.60    372.64 o   0.98511
 -13 -11   4     9702.01     9702.01    984.99 o   0.90646
 -12 -11   4      115.67      115.67    107.55 o   0.86802
 -11 -11   4     7128.09     7128.09    844.28 o   0.83123
 -10 -11   4     2521.84     2521.84    502.18 o   0.79632
  -9 -11   4    24624.32    24624.32   1569.21 o   0.76355
  -8 -11   4     1629.18     1629.18    403.63 o   0.73320
  -7 -11   4     3825.08     3825.08    618.47 o   0.70559
  -6 -11   4    23778.36    23778.36   1542.02 o   0.68105
  -5 -11   4    37964.07    37964.07   1948.44 o   0.65993
  -4 -11   4     4892.15     4892.15    699.44 o   0.64255
  -3 -11   4     7616.54     7616.54    872.73 o   0.62924
  -2 -11   4      290.27      290.27    170.37 o   0.62025
  -1 -11   4      496.76      496.76    222.88 o   0.61577
   0 -11   4     3219.16     3219.16    567.38 o   0.61590
   1 -11   4    11736.30    11736.30   1083.34 o   0.62063
   2 -11   4     1719.93     1719.93    414.72 o   0.62987
   3 -11   4      948.66      948.66    308.00 o   0.64342
   4 -11   4     2177.32     2177.32    466.62 o   0.66102
   5 -11   4      193.87      193.87    139.24 o   0.68234
   6 -11   4     2138.19     2138.19    462.41 o   0.70706
   7 -11   4      498.32      498.32    223.23 o   0.73484
   8 -11   4     2539.42     2539.42    503.93 o   0.76533
   9 -11   4        1.26        1.26     11.21 o   0.79823
  10 -11   4     2805.80     2805.80    529.70 o   0.83325
  11 -11   4     1483.49     1483.49    385.16 o   0.87014
  12 -11   4     1002.34     1002.34    316.60 o   0.90867
  13 -11   4     2466.84     2466.84    496.67 o   0.94863
 -13 -10   4     2891.86     2891.86    537.76 o   0.87403
 -12 -10   4     4836.55     4836.55    695.45 o   0.83393
 -11 -10   4    17229.85    17229.85   1312.63 o   0.79540
 -10 -10   4      114.50      114.50    107.00 o   0.75866
  -9 -10   4    10302.34    10302.34   1015.00 o   0.72400
  -8 -10   4       67.10       67.10     81.91 o   0.69172
  -7 -10   4     1792.06     1792.06    423.33 o   0.66218
  -6 -10   4      788.81      788.81    280.86 o   0.63575
  -5 -10   4    18371.17    18371.17   1355.40 o   0.61285
  -4 -10   4     8893.75     8893.75    943.07 o   0.59387
  -3 -10   4    10663.66    10663.66   1032.65 o   0.57920
  -2 -10   4      481.73      481.73    219.48 o   0.56918
  -1 -10   4    51196.30    51196.30   2262.66 o   0.56405
   0 -10   4     9256.66     9256.66    962.12 o   0.56395
   1 -10   4     3983.39     3983.39    631.14 o   0.56888
   2 -10   4    47664.16    47664.16   2183.21 o   0.57871
   3 -10   4     1152.26     1152.26    339.45 o   0.59320
   4 -10   4    13374.13    13374.13   1156.47 o   0.61202
   5 -10   4       92.36       92.36     96.10 o   0.63478
   6 -10   4     1358.63     1358.63    368.60 o   0.66107
   7 -10   4      250.73      250.73    158.34 o   0.69050
   8 -10   4    18166.47    18166.47   1347.83 o   0.72267
   9 -10   4     1136.25     1136.25    337.08 o   0.75725
  10 -10   4    28454.47    28454.47   1686.85 o   0.79391
  11 -10   4      825.08      825.08    287.24 o   0.83238
  12 -10   4      103.55      103.55    101.76 o   0.87242
  13 -10   4     5527.17     5527.17    743.45 o   0.91382
 -13  -9   4    11529.97    11529.97   1073.78 o   0.84374
 -12  -9   4     1718.63     1718.63    414.56 o   0.80196
 -11  -9   4    23040.61    23040.61   1517.91 o   0.76163
 -10  -9   4     5863.13     5863.13    765.71 o   0.72299
  -9  -9   4      581.37      581.37    241.12 o   0.68633
  -8  -9   4     6864.58     6864.58    828.53 o   0.65198
  -7  -9   4    43827.99    43827.99   2093.51 o   0.62033
  -6  -9   4     1223.91     1223.91    349.84 o   0.59181
  -5  -9   4    16855.94    16855.94   1298.30 o   0.56689
  -4  -9   4    43026.20    43026.20   2074.28 o   0.54607
  -3  -9   4     5307.15     5307.15    728.50 o   0.52982
  -2  -9   4     1241.76     1241.76    352.39 o   0.51858
  -1  -9   4    10910.63    10910.63   1044.54 o   0.51269
   0  -9   4      271.24      271.24    164.69 o   0.51231
   1  -9   4       59.62       59.62     77.21 o   0.51747
   2  -9   4     1699.89     1699.89    412.30 o   0.52800
   3  -9   4    15706.11    15706.11   1253.24 o   0.54359
   4  -9   4      146.13      146.13    120.88 o   0.56382
   5  -9   4    20557.09    20557.09   1433.77 o   0.58822
   6  -9   4      132.76      132.76    115.22 o   0.61628
   7  -9   4     4127.47     4127.47    642.45 o   0.64753
   8  -9   4      334.14      334.14    182.79 o   0.68154
   9  -9   4      104.32      104.32    102.14 o   0.71791
  10  -9   4      925.51      925.51    304.22 o   0.75630
  11  -9   4       71.96       71.96     84.83 o   0.79641
  12  -9   4     2663.75     2663.75    516.12 o   0.83801
  13  -9   4     5735.10     5735.10    757.30 o   0.88088
 -13  -8   4     4459.49     4459.49    667.79 o   0.81583
 -12  -8   4     3465.64     3465.64    588.70 o   0.77236
 -11  -8   4    16370.55    16370.55   1279.47 o   0.73021
 -10  -8   4      596.59      596.59    244.25 o   0.68962
  -9  -8   4     7748.92     7748.92    880.28 o   0.65087
  -8  -8   4     1509.58     1509.58    388.53 o   0.61432
  -7  -8   4    53852.25    53852.25   2320.61 o   0.58039
  -6  -8   4     7188.44     7188.44    847.85 o   0.54955
  -5  -8   4     5955.95     5955.95    771.75 o   0.52236
  -4  -8   4     5468.58     5468.58    739.50 o   0.49941
  -3  -8   4    40626.32    40626.32   2015.60 o   0.48131
  -2  -8   4     3453.03     3453.03    587.62 o   0.46862
  -1  -8   4     7899.84     7899.84    888.81 o   0.46179
   0  -8   4    58257.13    58257.13   2413.65 o   0.46107
   1  -8   4      525.73      525.73    229.29 o   0.46651
   2  -8   4    18031.20    18031.20   1342.80 o   0.47788
   3  -8   4     7883.63     7883.63    887.90 o   0.49477
   4  -8   4    27893.13    27893.13   1670.12 o   0.51666
   5  -8   4    14014.48    14014.48   1183.83 o   0.54292
   6  -8   4    52117.68    52117.68   2282.93 o   0.57297
   7  -8   4      750.14      750.14    273.89 o   0.60623
   8  -8   4     6112.47     6112.47    781.82 o   0.64222
   9  -8   4      190.64      190.64    138.07 o   0.68049
  10  -8   4     2327.55     2327.55    482.45 o   0.72068
  11  -8   4     4365.78     4365.78    660.74 o   0.76250
  12  -8   4    19297.83    19297.83   1389.17 o   0.80568
  13  -8   4     3497.31     3497.31    591.38 o   0.85002
 -13  -7   4     9191.03     9191.03    958.70 o   0.79054
 -12  -7   4    11784.98    11784.98   1085.59 o   0.74542
 -11  -7   4      271.89      271.89    164.89 o   0.70146
 -10  -7   4    12911.59    12911.59   1136.29 o   0.65889
  -9  -7   4    13952.82    13952.82   1181.22 o   0.61800
  -8  -7   4    15977.23    15977.23   1264.01 o   0.57915
  -7  -7   4    40997.01    40997.01   2024.77 o   0.54277
  -6  -7   4     9848.49     9848.49    992.40 o   0.50939
  -5  -7   4    23199.11    23199.11   1523.13 o   0.47964
  -4  -7   4     2459.48     2459.48    495.93 o   0.45424
  -3  -7   4     4986.31     4986.31    706.14 o   0.43395
  -2  -7   4    52217.22    52217.22   2285.11 o   0.41950
  -1  -7   4    29825.21    29825.21   1727.00 o   0.41153
   0  -7   4       35.94       35.94     59.95 o   0.41040
   1  -7   4    37147.85    37147.85   1927.38 o   0.41616
   2  -7   4    15251.29    15251.29   1234.96 o   0.42855
   3  -7   4    43291.82    43291.82   2080.67 o   0.44701
   4  -7   4      203.18      203.18    142.54 o   0.47083
   5  -7   4       22.38       22.38     47.30 o   0.49923
   6  -7   4    50869.20    50869.20   2255.42 o   0.53150
   7  -7   4     9379.40     9379.40    968.47 o   0.56696
   8  -7   4     1354.51     1354.51    368.04 o   0.60506
   9  -7   4      864.84      864.84    294.08 o   0.64532
  10  -7   4      506.62      506.62    225.08 o   0.68738
  11  -7   4     2526.93     2526.93    502.69 o   0.73091
  12  -7   4    18699.36    18699.36   1367.46 o   0.77568
  13  -7   4      615.38      615.38    248.07 o   0.82147
 -13  -6   4       79.33       79.33     89.06 o   0.76814
 -12  -6   4    11456.08    11456.08   1070.33 o   0.72143
 -11  -6   4     1472.28     1472.28    383.70 o   0.67571
 -10  -6   4      139.35      139.35    118.05 o   0.63119
  -9  -6   4    80156.32    80156.32   2831.19 o   0.58815
  -8  -6   4      331.40      331.40    182.04 o   0.54693
  -7  -6   4    39787.96    39787.96   1994.69 o   0.50798
  -6  -6   4     7939.51     7939.51    891.04 o   0.47186
  -5  -6   4     6254.22     6254.22    790.84 o   0.43928
  -4  -6   4     8085.34     8085.34    899.19 o   0.41106
  -3  -6   4      477.98      477.98    218.63 o   0.38816
  -2  -6   4      724.88      724.88    269.24 o   0.37158
  -1  -6   4     1955.22     1955.22    442.18 o   0.36217
   0  -6   4     1420.98     1420.98    376.96 o   0.36051
   1  -6   4      520.48      520.48    228.14 o   0.36669
   2  -6   4    18745.52    18745.52   1369.14 o   0.38033
   3  -6   4     4528.26     4528.26    672.92 o   0.40068
   4  -6   4    48996.45    48996.45   2213.51 o   0.42677
   5  -6   4    13878.76    13878.76   1178.08 o   0.45762
   6  -6   4    24124.57    24124.57   1553.21 o   0.49234
   7  -6   4    25196.54    25196.54   1587.34 o   0.53017
   8  -6   4    13426.60    13426.60   1158.73 o   0.57049
   9  -6   4     6488.43     6488.43    805.51 o   0.61281
  10  -6   4     3596.87     3596.87    599.74 o   0.65674
  11  -6   4     5833.20     5833.20    763.75 o   0.70198
  12  -6   4     1778.54     1778.54    421.73 o   0.74830
  13  -6   4      388.79      388.79    197.18 o   0.79550
 -13  -5   4      611.90      611.90    247.37 o   0.74889
 -12  -5   4    16403.04    16403.04   1280.74 o   0.70070
 -11  -5   4      106.38      106.38    103.14 o   0.65333
 -10  -5   4    44078.65    44078.65   2099.49 o   0.60694
  -9  -5   4    28395.01    28395.01   1685.08 o   0.56180
  -8  -5   4     1946.21     1946.21    441.16 o   0.51823
  -7  -5   4    15000.62    15000.62   1224.77 o   0.47666
  -6  -5   4    12686.59    12686.59   1126.35 o   0.43766
  -5  -5   4    42924.36    42924.36   2071.82 o   0.40197
  -4  -5   4    19287.08    19287.08   1388.78 o   0.37055
  -3  -5   4    99481.27    99481.27   3154.07 o   0.34459
  -2  -5   4    43514.85    43514.85   2086.02 o   0.32537
  -1  -5   4    13552.10    13552.10   1164.14 o   0.31415
   0  -5   4    93656.30    93656.30   3060.33 o   0.31180
   1  -5   4   209713.94   209713.94   4579.45 o   0.31849
   2  -5   4     5121.50     5121.50    715.65 o   0.33370
   3  -5   4     3532.24     3532.24    594.33 o   0.35633
   4  -5   4    46657.28    46657.28   2160.03 o   0.38508
   5  -5   4     7490.39     7490.39    865.47 o   0.41869
   6  -5   4      580.37      580.37    240.91 o   0.45608
   7  -5   4       49.02       49.02     70.02 o   0.49641
   8  -5   4    55062.77    55062.77   2346.55 o   0.53900
   9  -5   4        3.89        3.89     19.71 o   0.58338
  10  -5   4    20284.12    20284.12   1424.22 o   0.62915
  11  -5   4     4468.70     4468.70    668.48 o   0.67604
  12  -5   4     2680.51     2680.51    517.74 o   0.72383
  13  -5   4      797.17      797.17    282.34 o   0.77235
 -13  -4   4     1553.67     1553.67    394.17 o   0.73303
 -12  -4   4     9436.67     9436.67    971.43 o   0.68353
 -11  -4   4     4256.06     4256.06    652.38 o   0.63466
 -10  -4   4    14706.92    14706.92   1212.72 o   0.58657
  -9  -4   4    29917.83    29917.83   1729.68 o   0.53948
  -8  -4   4     6465.26     6465.26    804.07 o   0.49367
  -7  -4   4     2821.75     2821.75    531.20 o   0.44952
  -6  -4   4    19779.69    19779.69   1406.40 o   0.40760
  -5  -4   4    25990.33    25990.33   1612.15 o   0.36864
  -4  -4   4    36072.10    36072.10   1899.27 o   0.33370
  -3  -4   4    11688.82    11688.82   1081.15 o   0.30416
  -2  -4   4    39063.75    39063.75   1976.46 o   0.28173
  -1  -4   4    35166.39    35166.39   1875.27 o   0.26819
   0  -4   4    44423.87    44423.87   2107.70 o   0.26490
   1  -4   4    22259.90    22259.90   1491.98 o   0.27225
   2  -4   4     2457.88     2457.88    495.77 o   0.28943
   3  -4   4      132.16      132.16    114.96 o   0.31482
   4  -4   4    50945.12    50945.12   2257.10 o   0.34663
   5  -4   4    79813.45    79813.45   2825.13 o   0.38327
   6  -4   4      251.31      251.31    158.53 o   0.42348
   7  -4   4    14253.35    14253.35   1193.87 o   0.46633
   8  -4   4    31124.73    31124.73   1764.22 o   0.51117
   9  -4   4       12.71       12.71     35.65 o   0.55752
  10  -4   4    35126.22    35126.22   1874.20 o   0.60503
  11  -4   4        6.56        6.56     25.61 o   0.65344
  12  -4   4     1239.83     1239.83    352.11 o   0.70257
  13  -4   4     1715.35     1715.35    414.17 o   0.75228
 -13  -3   4     9782.76     9782.76    989.08 o   0.72080
 -12  -3   4    30449.52    30449.52   1744.98 o   0.67019
 -11  -3   4    43167.44    43167.44   2077.68 o   0.62005
 -10  -3   4     8932.08     8932.08    945.10 o   0.57049
  -9  -3   4     9117.26     9117.26    954.84 o   0.52169
  -8  -3   4    24544.96    24544.96   1566.68 o   0.47387
  -7  -3   4     1488.66     1488.66    385.83 o   0.42737
  -6  -3   4       85.79       85.79     92.62 o   0.38267
  -5  -3   4   220297.39   220297.39   4693.58 o   0.34048
  -4  -3   4        1.68        1.68     12.97 o   0.30185
  -3  -3   4   166131.88   166131.88   4075.93 o   0.26832
  -2  -3   4        8.58        8.58     29.30 o   0.24203
  -1  -3   4    62383.56    62383.56   2497.67 o   0.22552
   0  -3   4    63979.79    63979.79   2529.42 o   0.22100
   1  -3   4    70154.38    70154.38   2648.67 o   0.22916
   2  -3   4     2705.75     2705.75    520.17 o   0.24877
   3  -3   4   157465.83   157465.83   3968.20 o   0.27742
   4  -3   4       62.45       62.45     79.03 o   0.31262
   5  -3   4     3771.20     3771.20    614.10 o   0.35241
   6  -3   4    41371.40    41371.40   2034.00 o   0.39542
   7  -3   4     1678.76     1678.76    409.73 o   0.44071
   8  -3   4    17173.44    17173.44   1310.47 o   0.48763
   9  -3   4    10667.58    10667.58   1032.84 o   0.53576
  10  -3   4    52700.87    52700.87   2295.67 o   0.58480
  11  -3   4     1950.37     1950.37    441.63 o   0.63455
  12  -3   4      375.51      375.51    193.78 o   0.68484
  13  -3   4     2152.26     2152.26    463.92 o   0.73556
 -13  -2   4     4660.67     4660.67    682.69 o   0.71237
 -12  -2   4    12450.60    12450.60   1115.82 o   0.66091
 -11  -2   4    33327.38    33327.38   1825.58 o   0.60978
 -10  -2   4    44673.71    44673.71   2113.62 o   0.55907
  -9  -2   4     1662.30     1662.30    407.71 o   0.50890
  -8  -2   4   112750.32   112750.32   3357.83 o   0.45946
  -7  -2   4    32292.19    32292.19   1797.00 o   0.41101
  -6  -2   4    26097.07    26097.07   1615.46 o   0.36393
  -5  -2   4     4062.54     4062.54    637.38 o   0.31885
  -4  -2   4    13380.62    13380.62   1156.75 o   0.27672
  -3  -2   4      643.17      643.17    253.61 o   0.23914
  -2  -2   4   299285.97   299285.97   5470.70 o   0.20856
  -1  -2   4    42164.39    42164.39   2053.40 o   0.18843
   0  -2   4    12041.20    12041.20   1097.32 o   0.18224
   1  -2   4     6543.11     6543.11    808.89 o   0.19135
   2  -2   4    10157.64    10157.64   1007.85 o   0.21381
   3  -2   4   274123.84   274123.84   5235.68 o   0.24599
   4  -2   4      799.37      799.37    282.73 o   0.28462
   5  -2   4     2945.27     2945.27    542.70 o   0.32742
   6  -2   4    80309.92    80309.92   2833.90 o   0.37296
   7  -2   4     1471.95     1471.95    383.66 o   0.42034
   8  -2   4    13805.82    13805.82   1174.98 o   0.46901
   9  -2   4     6618.41     6618.41    813.54 o   0.51861
  10  -2   4     2522.12     2522.12    502.21 o   0.56889
  11  -2   4     9435.65     9435.65    971.37 o   0.61969
  12  -2   4     3463.69     3463.69    588.53 o   0.67089
  13  -2   4      505.52      505.52    224.84 o   0.72241
 -13  -1   4    24255.42    24255.42   1557.42 o   0.70788
 -12  -1   4     4715.96     4715.96    686.73 o   0.65586
 -11  -1   4     7874.31     7874.31    887.37 o   0.60408
 -10  -1   4    23946.11    23946.11   1547.45 o   0.55260
  -9  -1   4     8864.82     8864.82    941.53 o   0.50151
  -8  -1   4    20138.08    20138.08   1419.09 o   0.45096
  -7  -1   4     5871.20     5871.20    766.24 o   0.40114
  -6  -1   4     9742.08     9742.08    987.02 o   0.35237
  -5  -1   4    38103.18    38103.18   1952.00 o   0.30513
  -4  -1   4    45627.02    45627.02   2136.05 o   0.26028
  -3  -1   4    80482.52    80482.52   2836.94 o   0.21929
  -2  -1   4    93740.09    93740.09   3061.70 o   0.18472
  -1  -1   4     8637.83     8637.83    929.40 o   0.16080
   0  -1   4    31752.38    31752.38   1781.92 o   0.15261
   1  -1   4   174751.63   174751.63   4180.33 o   0.16254
   2  -1   4    42292.96    42292.96   2056.53 o   0.18775
   3  -1   4     8438.86     8438.86    918.63 o   0.22310
   4  -1   4    15646.64    15646.64   1250.87 o   0.26457
   5  -1   4    38396.16    38396.16   1959.49 o   0.30971
   6  -1   4    55453.32    55453.32   2354.85 o   0.35713
   7  -1   4      310.12      310.12    176.10 o   0.40602
   8  -1   4    58528.61    58528.61   2419.27 o   0.45593
   9  -1   4    14229.86    14229.86   1192.89 o   0.50654
  10  -1   4    13634.96    13634.96   1167.69 o   0.55767
  11  -1   4     1192.39     1192.39    345.31 o   0.60918
  12  -1   4    13413.40    13413.40   1158.16 o   0.66099
  13  -1   4      884.92      884.92    297.48 o   0.71303
 -13   0   4     8921.74     8921.74    944.55 o   0.70741
 -12   0   4    10810.57    10810.57   1039.74 o   0.65514
 -11   0   4      414.49      414.49    203.59 o   0.60307
 -10   0   4    38535.05    38535.05   1963.03 o   0.55125
  -9   0   4    81062.59    81062.59   2847.15 o   0.49976
  -8   0   4    59320.79    59320.79   2435.59 o   0.44871
  -7   0   4    14944.61    14944.61   1222.48 o   0.39826
  -6   0   4    26189.18    26189.18   1618.31 o   0.34869
  -5   0   4    15768.57    15768.57   1255.73 o   0.30043
  -4   0   4    30969.49    30969.49   1759.82 o   0.25421
  -3   0   4   108252.91   108252.91   3290.18 o   0.21140
  -2   0   4     2351.78     2351.78    484.95 o   0.17452
  -1   0   4   311028.06   311028.06   5576.99 o   0.14805
   0   0   4     1714.55     1714.55    414.07 o   0.13812
   1   0   4   566592.94   566592.94   7527.24 o   0.14810
   2   0   4    60249.73    60249.73   2454.58 o   0.17461
   3   0   4   309138.03   309138.03   5560.02 o   0.21153
   4   0   4    57706.88    57706.88   2402.23 o   0.25435
   5   0   4      210.13      210.13    144.96 o   0.30057
   6   0   4    34637.43    34637.43   1861.11 o   0.34884
   7   0   4     2666.93     2666.93    516.42 o   0.39841
   8   0   4    19876.34    19876.34   1409.83 o   0.44886
   9   0   4    29018.43    29018.43   1703.48 o   0.49991
  10   0   4     1803.88     1803.88    424.72 o   0.55141
  11   0   4    16201.21    16201.21   1272.84 o   0.60323
  12   0   4     2836.25     2836.25    532.56 o   0.65530
  13   0   4      761.53      761.53    275.96 o   0.70757
 -13   1   4       31.41       31.41     56.04 o   0.71096
 -12   1   4    16490.87    16490.87   1284.17 o   0.65877
 -11   1   4     1080.91     1080.91    328.77 o   0.60679
 -10   1   4     5855.84     5855.84    765.23 o   0.55507
  -9   1   4    22939.27    22939.27   1514.57 o   0.50369
  -8   1   4    30942.95    30942.95   1759.06 o   0.45278
  -7   1   4    10482.46    10482.46   1023.84 o   0.40251
  -6   1   4     7484.87     7484.87    865.15 o   0.35315
  -5   1   4     1894.27     1894.27    435.23 o   0.30515
  -4   1   4   267032.75   267032.75   5167.52 o   0.25925
  -3   1   4    20865.54    20865.54   1444.49 o   0.21680
  -2   1   4    91396.89    91396.89   3023.19 o   0.18026
  -1   1   4   503149.63   503149.63   7093.30 o   0.15390
   0   1   4     1169.40     1169.40    341.96 o   0.14343
   1   1   4   165858.02   165858.02   4072.57 o   0.15217
   2   1   4     1276.50     1276.50    357.28 o   0.17731
   3   1   4    65615.15    65615.15   2561.55 o   0.21312
   4   1   4    76806.66    76806.66   2771.40 o   0.25514
   5   1   4     1391.73     1391.73    373.06 o   0.30079
   6   1   4    40387.76    40387.76   2009.67 o   0.34864
   7   1   4   122456.52   122456.52   3499.38 o   0.39789
   8   1   4     3419.69     3419.69    584.78 o   0.44809
   9   1   4     2441.96     2441.96    494.16 o   0.49895
  10   1   4     7862.24     7862.24    886.69 o   0.55029
  11   1   4        7.05        7.05     26.55 o   0.60198
  12   1   4      902.72      902.72    300.45 o   0.65394
  13   1   4       81.55       81.55     90.30 o   0.70612
 -13   2   4     1344.69     1344.69    366.70 o   0.71848
 -12   2   4    59294.75    59294.75   2435.05 o   0.66667
 -11   2   4     1011.69     1011.69    318.07 o   0.61514
 -10   2   4     6703.37     6703.37    818.74 o   0.56394
  -9   2   4     6795.22     6795.22    824.33 o   0.51319
  -8   2   4       55.98       55.98     74.82 o   0.46303
  -7   2   4    33120.95    33120.95   1819.92 o   0.41367
  -6   2   4    50416.52    50416.52   2245.36 o   0.36545
  -5   2   4   114713.52   114713.52   3386.94 o   0.31887
  -4   2   4   126412.45   126412.45   3555.45 o   0.27478
  -3   2   4     9654.31     9654.31    982.56 o   0.23457
  -2   2   4    98020.35    98020.35   3130.82 o   0.20061
  -1   2   4     1323.20     1323.20    363.76 o   0.17652
   0   2   4     9453.69     9453.69    972.30 o   0.16665
   1   2   4    90459.43    90459.43   3007.65 o   0.17345
   2   2   4    33068.98    33068.98   1818.49 o   0.19518
   3   2   4      988.18      988.18    314.35 o   0.22760
   4   2   4    74314.13    74314.13   2726.06 o   0.26685
   5   2   4   100365.20   100365.20   3168.05 o   0.31034
   6   2   4     7472.13     7472.13    864.41 o   0.35653
   7   2   4    45028.06    45028.06   2121.98 o   0.40449
   8   2   4     5072.26     5072.26    712.20 o   0.45366
   9   2   4    16118.70    16118.70   1269.59 o   0.50369
  10   2   4     9757.32     9757.32    987.79 o   0.55434
  11   2   4     1117.26     1117.26    334.25 o   0.60546
  12   2   4     1490.20     1490.20    386.03 o   0.65694
  13   2   4      775.74      775.74    278.52 o   0.70870
 -13   3   4     8256.02     8256.02    908.63 o   0.72984
 -12   3   4     4077.24     4077.24    638.53 o   0.67870
 -11   3   4     9595.74     9595.74    979.58 o   0.62794
 -10   3   4    33682.16    33682.16   1835.27 o   0.57764
  -9   3   4     7843.12     7843.12    885.61 o   0.52795
  -8   3   4    10082.63    10082.63   1004.12 o   0.47905
  -7   3   4    11192.66    11192.66   1057.95 o   0.43121
  -6   3   4    96977.20    96977.20   3114.12 o   0.38484
  -5   3   4    67412.89    67412.89   2596.40 o   0.34052
  -4   3   4     9533.86     9533.86    976.41 o   0.29917
  -3   3   4   404537.22   404537.22   6360.32 o   0.26220
  -2   3   4    13023.35    13023.35   1141.20 o   0.23173
  -1   3   4    18988.56    18988.56   1377.99 o   0.21057
   0   3   4    49044.68    49044.68   2214.60 o   0.20170
   1   3   4   107557.98   107557.98   3279.60 o   0.20669
   2   3   4    40113.95    40113.95   2002.85 o   0.22463
   3   3   4   347225.69   347225.69   5892.59 o   0.25277
   4   3   4   135321.34   135321.34   3678.60 o   0.28814
   5   3   4   191834.31   191834.31   4379.89 o   0.32842
   6   3   4    19103.28    19103.28   1382.15 o   0.37200
   7   3   4      156.63      156.63    125.15 o   0.41786
   8   3   4      365.52      365.52    191.19 o   0.46533
   9   3   4     2745.12     2745.12    523.94 o   0.51396
  10   3   4    16720.74    16720.74   1293.09 o   0.56345
  11   3   4     5358.36     5358.36    732.01 o   0.61359
  12   3   4    31128.02    31128.02   1764.31 o   0.66423
  13   3   4      391.92      391.92    197.97 o   0.71528
 -13   4   4     4325.55     4325.55    657.69 o   0.74487
 -12   4   4     8632.62     8632.62    929.12 o   0.69464
 -11   4   4     4683.83     4683.83    684.38 o   0.64492
 -10   4   4    42634.02    42634.02   2064.80 o   0.59583
  -9   4   4      221.92      221.92    148.97 o   0.54754
  -8   4   4     4262.08     4262.08    652.85 o   0.50029
  -7   4   4    27189.32    27189.32   1648.92 o   0.45439
  -6   4   4    11884.10    11884.10   1090.14 o   0.41031
  -5   4   4    71690.30    71690.30   2677.50 o   0.36869
  -4   4   4      168.29      168.29    129.73 o   0.33047
  -3   4   4    49735.65    49735.65   2230.15 o   0.29696
  -2   4   4   111910.61   111910.61   3345.30 o   0.26992
  -1   4   4    67313.06    67313.06   2594.48 o   0.25146
   0   4   4    29911.80    29911.80   1729.50 o   0.24351
   1   4   4    64368.53    64368.53   2537.10 o   0.24711
   2   4   4     3297.73     3297.73    574.26 o   0.26178
   3   4   4      117.86      117.86    108.56 o   0.28582
   4   4   4     1866.60     1866.60    432.04 o   0.31710
   5   4   4    79624.67    79624.67   2821.78 o   0.35371
   6   4   4      514.57      514.57    226.84 o   0.39416
   7   4   4    47691.67    47691.67   2183.84 o   0.43740
   8   4   4     2155.07     2155.07    464.23 o   0.48267
   9   4   4    13204.86    13204.86   1149.12 o   0.52945
  10   4   4     5914.88     5914.88    769.08 o   0.57738
  11   4   4     1227.76     1227.76    350.39 o   0.62619
  12   4   4    11384.16    11384.16   1066.97 o   0.67568
  13   4   4     1637.25     1637.25    404.63 o   0.72573
 -13   5   4      473.02      473.02    217.49 o   0.76335
 -12   5   4     5030.91     5030.91    709.29 o   0.71423
 -11   5   4     6098.50     6098.50    780.93 o   0.66576
 -10   5   4     2187.62     2187.62    467.72 o   0.61811
  -9   5   4    17507.32    17507.32   1323.15 o   0.57147
  -8   5   4    61380.99    61380.99   2477.52 o   0.52611
  -7   5   4     1706.09     1706.09    413.05 o   0.48239
  -6   5   4    27964.60    27964.60   1672.26 o   0.44081
  -5   5   4   154854.44   154854.44   3935.15 o   0.40202
  -4   5   4      167.08      167.08    129.26 o   0.36691
  -3   5   4   106884.27   106884.27   3269.32 o   0.33664
  -2   5   4    12917.79    12917.79   1136.56 o   0.31262
  -1   5   4    92325.70    92325.70   3038.51 o   0.29636
   0   5   4     1011.87     1011.87    318.10 o   0.28918
   1   5   4    76677.65    76677.65   2769.07 o   0.29175
   2   5   4   300380.16   300380.16   5480.69 o   0.30382
   3   5   4   126019.52   126019.52   3549.92 o   0.32434
   4   5   4    19270.92    19270.92   1388.20 o   0.35183
   5   5   4    47365.49    47365.49   2176.36 o   0.38480
   6   5   4     2440.80     2440.80    494.04 o   0.42196
   7   5   4      342.04      342.04    184.94 o   0.46231
   8   5   4    15479.82    15479.82   1244.18 o   0.50508
   9   5   4     3750.30     3750.30    612.40 o   0.54972
  10   5   4    13384.46    13384.46   1156.91 o   0.59579
  11   5   4     5190.65     5190.65    720.46 o   0.64299
  12   5   4     6205.37     6205.37    787.74 o   0.69109
  13   5   4      757.53      757.53    275.23 o   0.73991
 -13   6   4      731.32      731.32    270.43 o   0.78503
 -12   6   4    10933.60    10933.60   1045.64 o   0.73717
 -11   6   4    16573.79    16573.79   1287.39 o   0.69013
 -10   6   4     6673.01     6673.01    816.89 o   0.64407
  -9   6   4    27677.25    27677.25   1663.65 o   0.59922
  -8   6   4    49683.95    49683.95   2228.99 o   0.55588
  -7   6   4    18978.80    18978.80   1377.64 o   0.51444
  -6   6   4     2537.21     2537.21    503.71 o   0.47537
  -5   6   4     6808.38     6808.38    825.13 o   0.43933
  -4   6   4    14044.79    14044.79   1185.11 o   0.40712
  -3   6   4     1890.36     1890.36    434.78 o   0.37971
  -2   6   4    32359.74    32359.74   1798.88 o   0.35820
  -1   6   4    13192.73    13192.73   1148.60 o   0.34370
   0   6   4    34215.87    34215.87   1849.75 o   0.33713
   1   6   4    19924.69    19924.69   1411.55 o   0.33893
   2   6   4    10517.70    10517.70   1025.56 o   0.34899
   3   6   4      787.34      787.34    280.60 o   0.36662
   4   6   4     5467.50     5467.50    739.43 o   0.39080
   5   6   4     3358.21     3358.21    579.50 o   0.42040
   6   6   4     1181.35     1181.35    343.71 o   0.45436
   7   6   4    41164.67    41164.67   2028.91 o   0.49179
   8   6   4    19813.57    19813.57   1407.61 o   0.53194
   9   6   4     1440.88     1440.88    379.59 o   0.57425
  10   6   4     5457.92     5457.92    738.78 o   0.61828
  11   6   4     3833.63     3833.63    619.16 o   0.66367
  12   6   4     8759.80     8759.80    935.94 o   0.71018
  13   6   4      312.11      312.11    176.67 o   0.75760
 -13   7   4     1460.81     1460.81    382.21 o   0.80967
 -12   7   4     6858.52     6858.52    828.16 o   0.76318
 -11   7   4     4260.43     4260.43    652.72 o   0.71764
 -10   7   4      799.16      799.16    282.69 o   0.67327
  -9   7   4      160.28      160.28    126.60 o   0.63028
  -8   7   4       52.35       52.35     72.35 o   0.58900
  -7   7   4    29744.93    29744.93   1724.67 o   0.54981
  -6   7   4    25053.35    25053.35   1582.82 o   0.51318
  -5   7   4     1443.89     1443.89    379.98 o   0.47971
  -4   7   4     5988.36     5988.36    773.84 o   0.45009
  -3   7   4    65658.59    65658.59   2562.39 o   0.42513
  -2   7   4      347.07      347.07    186.30 o   0.40570
  -1   7   4    83710.30    83710.30   2893.27 o   0.39261
   0   7   4    30144.25    30144.25   1736.21 o   0.38651
   1   7   4    71186.16    71186.16   2668.07 o   0.38774
   2   7   4     1788.70     1788.70    422.93 o   0.39622
   3   7   4     8315.40     8315.40    911.89 o   0.41150
   4   7   4     5585.90     5585.90    747.39 o   0.43287
   5   7   4       90.46       90.46     95.11 o   0.45947
   6   7   4      278.38      278.38    166.85 o   0.49046
   7   7   4    37105.71    37105.71   1926.28 o   0.52506
   8   7   4    11347.82    11347.82   1065.26 o   0.56260
   9   7   4     5776.62     5776.62    760.04 o   0.60253
  10   7   4     2495.94     2495.94    499.59 o   0.64442
  11   7   4      279.34      279.34    167.14 o   0.68790
  12   7   4      733.51      733.51    270.83 o   0.73268
  13   7   4      411.36      411.36    202.82 o   0.77855
 -13   8   4      685.82      685.82    261.88 o   0.83699
 -12   8   4    15608.65    15608.65   1249.35 o   0.79193
 -11   8   4    11085.15    11085.15   1052.86 o   0.74797
 -10   8   4     7842.74     7842.74    885.59 o   0.70531
  -9   8   4     8037.23     8037.23    896.51 o   0.66420
  -8   8   4     1513.86     1513.86    389.08 o   0.62494
  -7   8   4      678.28      678.28    260.44 o   0.58792
  -6   8   4    47854.83    47854.83   2187.57 o   0.55357
  -5   8   4    13455.06    13455.06   1159.96 o   0.52242
  -4   8   4    12441.34    12441.34   1115.41 o   0.49509
  -3   8   4    23274.76    23274.76   1525.61 o   0.47223
  -2   8   4     1450.94     1450.94    380.91 o   0.45451
  -1   8   4    30789.10    30789.10   1754.68 o   0.44256
   0   8   4     5949.81     5949.81    771.35 o   0.43685
   1   8   4     5902.06     5902.06    768.25 o   0.43762
   2   8   4    43879.34    43879.34   2094.74 o   0.44485
   3   8   4     2672.70     2672.70    516.98 o   0.45821
   4   8   4       53.08       53.08     72.86 o   0.47721
   5   8   4      153.52      153.52    123.90 o   0.50119
   6   8   4    21853.10    21853.10   1478.28 o   0.52949
   7   8   4    11701.62    11701.62   1081.74 o   0.56145
   8   8   4     5448.78     5448.78    738.16 o   0.59647
   9   8   4     7342.55     7342.55    856.89 o   0.63406
  10   8   4    15947.16    15947.16   1262.82 o   0.67379
  11   8   4       67.31       67.31     82.04 o   0.71530
  12   8   4     3541.63     3541.63    595.12 o   0.75829
  13   8   4      767.42      767.42    277.02 o   0.80253
 -13   9   4       88.11       88.11     93.87 o   0.86675
 -12   9   4     3058.34     3058.34    553.02 o   0.82315
 -11   9   4      820.17      820.17    286.39 o   0.78078
 -10   9   4     2182.68     2182.68    467.19 o   0.73982
  -9   9   4     5192.13     5192.13    720.56 o   0.70055
  -8   9   4     5253.34     5253.34    724.80 o   0.66324
  -7   9   4     2276.20     2276.20    477.10 o   0.62826
  -6   9   4      966.31      966.31    310.85 o   0.59601
  -5   9   4    18256.89    18256.89   1351.18 o   0.56696
  -4   9   4    15904.75    15904.75   1261.14 o   0.54163
  -3   9   4    18562.56    18562.56   1362.44 o   0.52055
  -2   9   4    12178.66    12178.66   1103.57 o   0.50426
  -1   9   4    52814.70    52814.70   2298.15 o   0.49324
   0   9   4      332.05      332.05    182.22 o   0.48784
   1   9   4    24694.68    24694.68   1571.45 o   0.48826
   2   9   4    26608.69    26608.69   1631.22 o   0.49446
   3   9   4     7178.63     7178.63    847.27 o   0.50625
   4   9   4      188.43      188.43    137.27 o   0.52325
   5   9   4    28952.45    28952.45   1701.54 o   0.54496
   6   9   4     2166.31     2166.31    465.44 o   0.57086
   7   9   4     7313.67     7313.67    855.20 o   0.60039
   8   9   4       40.61       40.61     63.73 o   0.63305
   9   9   4     2688.48     2688.48    518.51 o   0.66838
  10   9   4     2163.26     2163.26    465.11 o   0.70599
  11   9   4     2854.48     2854.48    534.27 o   0.74552
  12   9   4      277.19      277.19    166.49 o   0.78669
  13   9   4     3475.70     3475.70    589.55 o   0.82925
 -13  10   4      292.45      292.45    171.01 o   0.89870
 -12  10   4      331.98      331.98    182.20 o   0.85657
 -11  10   4     2975.88     2975.88    545.52 o   0.81577
 -10  10   4    18019.49    18019.49   1342.37 o   0.77648
  -9  10   4       60.87       60.87     78.02 o   0.73897
  -8  10   4     7629.48     7629.48    873.47 o   0.70351
  -7  10   4     1077.55     1077.55    328.26 o   0.67043
  -6  10   4      217.08      217.08    147.34 o   0.64010
  -5  10   4       69.50       69.50     83.37 o   0.61292
  -4  10   4     8248.33     8248.33    908.20 o   0.58933
  -3  10   4     9353.77     9353.77    967.15 o   0.56978
  -2  10   4      769.42      769.42    277.38 o   0.55469
  -1  10   4     5190.29     5190.29    720.44 o   0.54445
   0  10   4     2001.95     2001.95    447.43 o   0.53931
   1  10   4    15157.35    15157.35   1231.15 o   0.53943
   2  10   4      804.21      804.21    283.59 o   0.54480
   3  10   4      253.78      253.78    159.31 o   0.55528
   4  10   4       26.25       26.25     51.23 o   0.57058
   5  10   4    15383.42    15383.42   1240.30 o   0.59032
   6  10   4     3976.41     3976.41    630.59 o   0.61408
   7  10   4       50.59       50.59     71.13 o   0.64142
   8  10   4     6411.00     6411.00    800.69 o   0.67189
   9  10   4     1270.73     1270.73    356.47 o   0.70508
  10  10   4     1948.95     1948.95    441.47 o   0.74064
  11  10   4     3959.46     3959.46    629.24 o   0.77824
  12  10   4    12025.29    12025.29   1096.60 o   0.81760
  13  10   4     3558.83     3558.83    596.56 o   0.85847
 -13  11   4       32.46       32.46     56.97 o   0.93262
 -12  11   4       57.68       57.68     75.95 o   0.89194
 -11  11   4      957.72      957.72    309.47 o   0.85267
 -10  11   4     8331.08     8331.08    912.75 o   0.81500
  -9  11   4     4746.80     4746.80    688.97 o   0.77917
  -8  11   4     7310.52     7310.52    855.02 o   0.74544
  -7  11   4      254.31      254.31    159.47 o   0.71411
  -6  11   4     2320.31     2320.31    481.70 o   0.68551
  -5  11   4      175.64      175.64    132.53 o   0.66000
  -4  11   4     1641.49     1641.49    405.15 o   0.63794
  -3  11   4    51548.15    51548.15   2270.42 o   0.61971
  -2  11   4     9056.97     9056.97    951.68 o   0.60564
  -1  11   4    21422.29    21422.29   1463.64 o   0.59604
   0  11   4    11369.81    11369.81   1066.29 o   0.59112
   1  11   4     2856.36     2856.36    534.45 o   0.59100
   2  11   4     2188.73     2188.73    467.84 o   0.59568
   3  11   4    20883.19    20883.19   1445.10 o   0.60505
   4  11   4       69.22       69.22     83.20 o   0.61890
   5  11   4    29316.30    29316.30   1712.20 o   0.63693
   6  11   4      186.21      186.21    136.46 o   0.65881
   7  11   4     4134.10     4134.10    642.97 o   0.68416
   8  11   4     1672.29     1672.29    408.94 o   0.71261
   9  11   4     2017.89     2017.89    449.21 o   0.74381
  10  11   4       34.77       34.77     58.97 o   0.77743
  11  11   4      464.98      464.98    215.63 o   0.81316
  12  11   4     6652.15     6652.15    815.61 o   0.85074
  13  11   4     1534.74     1534.74    391.76 o   0.88994
 -13  12   4      766.99      766.99    276.95 o   0.96829
 -12  12   4     1376.08     1376.08    370.96 o   0.92904
 -11  12   4      105.43      105.43    102.68 o   0.89125
 -10  12   4      551.09      551.09    234.75 o   0.85512
  -9  12   4     2661.73     2661.73    515.92 o   0.82087
  -8  12   4     7401.13     7401.13    860.30 o   0.78876
  -7  12   4        9.41        9.41     30.67 o   0.75904
  -6  12   4     2973.28     2973.28    545.28 o   0.73201
  -5  12   4      240.28      240.28    155.01 o   0.70798
  -4  12   4      190.75      190.75    138.11 o   0.68727
  -3  12   4      168.92      168.92    129.97 o   0.67017
  -2  12   4     7899.31     7899.31    888.78 o   0.65698
  -1  12   4     8326.86     8326.86    912.52 o   0.64793
   0  12   4     3917.14     3917.14    625.87 o   0.64319
   1  12   4     9659.55     9659.55    982.83 o   0.64287
   2  12   4       69.22       69.22     83.20 o   0.64696
   3  12   4    18637.25    18637.25   1365.18 o   0.65540
   4  12   4      282.08      282.08    167.95 o   0.66800
   5  12   4      227.61      227.61    150.87 o   0.68454
   6  12   4       57.19       57.19     75.62 o   0.70475
   7  12   4     7709.45     7709.45    878.03 o   0.72831
   8  12   4     2270.10     2270.10    476.46 o   0.75492
   9  12   4     4156.34     4156.34    644.70 o   0.78427
  10  12   4     3416.42     3416.42    584.50 o   0.81605
  11  12   4      578.43      578.43    240.51 o   0.85000
  12  12   4     2699.69     2699.69    519.59 o   0.88587
  13  12   4      653.62      653.62    255.66 o   0.92343
 -13  13   4     1104.48     1104.48    332.34 o   1.00555
 -12  13   4     6170.49     6170.49    785.52 o   0.96766
 -11  13   4     1324.55     1324.55    363.94 o   0.93129
 -10  13   4       93.44       93.44     96.67 o   0.89663
  -9  13   4      801.50      801.50    283.11 o   0.86387
  -8  13   4     3321.89     3321.89    576.36 o   0.83325
  -7  13   4     4209.39     4209.39    648.80 o   0.80501
  -6  13   4     2512.59     2512.59    501.26 o   0.77940
  -5  13   4     2478.40     2478.40    497.83 o   0.75669
  -4  13   4      173.59      173.59    131.75 o   0.73716
  -3  13   4     2761.60     2761.60    525.51 o   0.72106
  -2  13   4     2396.96     2396.96    489.59 o   0.70862
  -1  13   4    16366.70    16366.70   1279.32 o   0.70005
   0  13   4     1781.62     1781.62    422.09 o   0.69547
   1  13   4     2738.27     2738.27    523.28 o   0.69498
   2  13   4       56.83       56.83     75.39 o   0.69857
   3  13   4    10696.57    10696.57   1034.24 o   0.70619
   4  13   4     1391.30     1391.30    373.00 o   0.71771
   5  13   4     5837.42     5837.42    764.03 o   0.73295
   6  13   4       10.19       10.19     31.93 o   0.75168
   7  13   4     8391.41     8391.41    916.05 o   0.77364
   8  13   4       48.37       48.37     69.55 o   0.79857
   9  13   4       41.30       41.30     64.27 o   0.82620
  10  13   4     3808.17     3808.17    617.10 o   0.85627
  11  13   4     3262.32     3262.32    571.17 o   0.88853
  12  13   4       19.96       19.96     44.68 o   0.92275
  13  13   4        9.37        9.37     30.62 o   0.95873
 -13 -13   5       60.87       60.87     78.02 o   0.98458
 -12 -13   5     2412.99     2412.99    491.22 o   0.94960
 -11 -13   5     2490.74     2490.74    499.07 o   0.91639
 -10 -13   5     3140.83     3140.83    560.43 o   0.88515
  -9 -13   5     3062.04     3062.04    553.36 o   0.85611
  -8 -13   5     5279.40     5279.40    726.59 o   0.82949
  -7 -13   5     2156.47     2156.47    464.38 o   0.80553
  -6 -13   5     5638.03     5638.03    750.87 o   0.78447
  -5 -13   5     2766.81     2766.81    526.00 o   0.76656
  -4 -13   5    17820.67    17820.67   1334.94 o   0.75202
  -3 -13   5     6707.68     6707.68    819.00 o   0.74104
  -2 -13   5    12190.72    12190.72   1104.12 o   0.73380
  -1 -13   5      732.38      732.38    270.62 o   0.73039
   0 -13   5    20626.37    20626.37   1436.19 o   0.73087
   1 -13   5       68.73       68.73     82.91 o   0.73524
   2 -13   5      274.74      274.74    165.75 o   0.74343
   3 -13   5     1547.23     1547.23    393.35 o   0.75530
   4 -13   5      124.19      124.19    111.44 o   0.77070
   5 -13   5     1851.73     1851.73    430.32 o   0.78942
   6 -13   5     3351.27     3351.27    578.90 o   0.81122
   7 -13   5     3960.58     3960.58    629.33 o   0.83586
   8 -13   5     1234.95     1234.95    351.42 o   0.86311
   9 -13   5     3210.15     3210.15    566.58 o   0.89272
  10 -13   5     2701.97     2701.97    519.80 o   0.92446
  11 -13   5     4774.53     4774.53    690.98 o   0.95813
  12 -13   5      230.18      230.18    151.72 o   0.99352
  13 -13   5     4391.64     4391.64    662.69 o   1.03047
 -13 -12   5     2648.41     2648.41    514.63 o   0.94863
 -12 -12   5     9519.32     9519.32    975.67 o   0.91212
 -11 -12   5     2275.23     2275.23    476.99 o   0.87734
 -10 -12   5    17114.03    17114.03   1308.21 o   0.84450
  -9 -12   5       37.86       37.86     61.53 o   0.81384
  -8 -12   5     3491.44     3491.44    590.88 o   0.78561
  -7 -12   5        9.64        9.64     31.05 o   0.76009
  -6 -12   5      794.45      794.45    281.86 o   0.73756
  -5 -12   5       12.82       12.82     35.80 o   0.71829
  -4 -12   5     8858.91     8858.91    941.22 o   0.70255
  -3 -12   5    15253.50    15253.50   1235.05 o   0.69059
  -2 -12   5    14461.95    14461.95   1202.58 o   0.68261
  -1 -12   5     4570.86     4570.86    676.08 o   0.67875
   0 -12   5    18689.09    18689.09   1367.08 o   0.67907
   1 -12   5     1708.25     1708.25    413.31 o   0.68357
   2 -12   5     8291.74     8291.74    910.59 o   0.69217
   3 -12   5    18904.16    18904.16   1374.92 o   0.70471
   4 -12   5      631.21      631.21    251.24 o   0.72101
   5 -12   5      132.29      132.29    115.02 o   0.74079
   6 -12   5     1100.90     1100.90    331.80 o   0.76380
   7 -12   5    11484.34    11484.34   1071.65 o   0.78975
   8 -12   5     9100.24     9100.24    953.95 o   0.81837
   9 -12   5      653.83      653.83    255.70 o   0.84938
  10 -12   5     6273.66     6273.66    792.06 o   0.88253
  11 -12   5     2845.54     2845.54    533.44 o   0.91759
  12 -12   5      425.89      425.89    206.37 o   0.95435
  13 -12   5      905.76      905.76    300.96 o   0.99261
 -13 -11   5     6517.39     6517.39    807.30 o   0.91439
 -12 -11   5     5112.09     5112.09    714.99 o   0.87630
 -11 -11   5      457.18      457.18    213.82 o   0.83988
 -10 -11   5    13950.33    13950.33   1181.12 o   0.80534
  -9 -11   5     4831.52     4831.52    695.09 o   0.77295
  -8 -11   5     4193.74     4193.74    647.59 o   0.74299
  -7 -11   5     3089.75     3089.75    555.86 o   0.71576
  -6 -11   5    13713.41    13713.41   1171.04 o   0.69159
  -5 -11   5     1408.63     1408.63    375.32 o   0.67079
  -4 -11   5    41432.55    41432.55   2035.50 o   0.65371
  -3 -11   5      252.92      252.92    159.03 o   0.64063
  -2 -11   5    26731.93    26731.93   1634.99 o   0.63180
  -1 -11   5      222.74      222.74    149.25 o   0.62740
   0 -11   5     4743.13     4743.13    688.70 o   0.62753
   1 -11   5      226.33      226.33    150.44 o   0.63218
   2 -11   5    39615.96    39615.96   1990.38 o   0.64126
   3 -11   5     7586.75     7586.75    871.02 o   0.65458
   4 -11   5     1531.97     1531.97    391.40 o   0.67188
   5 -11   5     2243.41     2243.41    473.65 o   0.69287
   6 -11   5     1511.99     1511.99    388.84 o   0.71723
   7 -11   5     9751.80     9751.80    987.51 o   0.74463
   8 -11   5      104.02      104.02    101.99 o   0.77473
   9 -11   5    10977.24    10977.24   1047.72 o   0.80725
  10 -11   5       66.29       66.29     81.42 o   0.84190
  11 -11   5     7190.42     7190.42    847.96 o   0.87843
  12 -11   5     1166.34     1166.34    341.52 o   0.91661
  13 -11   5     1714.37     1714.37    414.05 o   0.95624
 -13 -10   5     8330.36     8330.36    912.71 o   0.88206
 -12 -10   5     5901.99     5901.99    768.24 o   0.84235
 -11 -10   5     1720.02     1720.02    414.73 o   0.80422
 -10 -10   5    15971.43    15971.43   1263.78 o   0.76790
  -9 -10   5     2888.01     2888.01    537.40 o   0.73368
  -8 -10   5      199.82      199.82    141.36 o   0.70185
  -7 -10   5      437.68      437.68    209.21 o   0.67275
  -6 -10   5     1482.91     1482.91    385.09 o   0.64676
  -5 -10   5    18670.14    18670.14   1366.39 o   0.62426
  -4 -10   5     9154.71     9154.71    956.80 o   0.60564
  -3 -10   5     1399.80     1399.80    374.14 o   0.59127
  -2 -10   5    12425.60    12425.60   1114.70 o   0.58145
  -1 -10   5      844.34      844.34    290.58 o   0.57644
   0 -10   5     3264.72     3264.72    571.38 o   0.57634
   1 -10   5    16290.59    16290.59   1276.35 o   0.58117
   2 -10   5    13025.59    13025.59   1141.30 o   0.59080
   3 -10   5     2002.94     2002.94    447.54 o   0.60500
   4 -10   5     6634.64     6634.64    814.53 o   0.62346
   5 -10   5    11055.46    11055.46   1051.45 o   0.64582
   6 -10   5      758.97      758.97    275.49 o   0.67168
   7 -10   5      401.62      401.62    200.40 o   0.70067
   8 -10   5      827.00      827.00    287.58 o   0.73240
   9 -10   5    12353.82    12353.82   1111.48 o   0.76653
  10 -10   5     6260.42     6260.42    791.23 o   0.80277
  11 -10   5      216.01      216.01    146.97 o   0.84084
  12 -10   5     2383.65     2383.65    488.23 o   0.88049
  13 -10   5      211.87      211.87    145.56 o   0.92154
 -13  -9   5      146.57      146.57    121.07 o   0.85186
 -12  -9   5    14746.12    14746.12   1214.34 o   0.81050
 -11  -9   5     9537.33     9537.33    976.59 o   0.77061
 -10  -9   5     4079.69     4079.69    638.72 o   0.73245
  -9  -9   5     4862.68     4862.68    697.33 o   0.69629
  -8  -9   5    24461.56    24461.56   1564.02 o   0.66246
  -7  -9   5    10827.39    10827.39   1040.55 o   0.63134
  -6  -9   5    77789.02    77789.02   2789.07 o   0.60334
  -5  -9   5    12541.23    12541.23   1119.88 o   0.57892
  -4  -9   5    35763.36    35763.36   1891.12 o   0.55854
  -3  -9   5    22171.98    22171.98   1489.03 o   0.54267
  -2  -9   5    20118.43    20118.43   1418.39 o   0.53171
  -1  -9   5     1487.96     1487.96    385.74 o   0.52596
   0  -9   5    41996.20    41996.20   2049.30 o   0.52560
   1  -9   5    22348.78    22348.78   1494.95 o   0.53063
   2  -9   5     9350.68     9350.68    966.99 o   0.54090
   3  -9   5     4363.19     4363.19    660.54 o   0.55614
   4  -9   5    55695.64    55695.64   2359.99 o   0.57593
   5  -9   5    31204.29    31204.29   1766.47 o   0.59983
   6  -9   5      803.25      803.25    283.42 o   0.62738
   7  -9   5     2165.60     2165.60    465.36 o   0.65811
   8  -9   5     3411.30     3411.30    584.06 o   0.69159
   9  -9   5    21815.97    21815.97   1477.02 o   0.72746
  10  -9   5     1762.87     1762.87    419.87 o   0.76537
  11  -9   5     8705.29     8705.29    933.02 o   0.80504
  12  -9   5     2880.93     2880.93    536.74 o   0.84621
  13  -9   5     4546.69     4546.69    674.29 o   0.88869
 -13  -8   5      242.24      242.24    155.64 o   0.82401
 -12  -8   5     7083.17     7083.17    841.62 o   0.78100
 -11  -8   5    15763.41    15763.41   1255.52 o   0.73935
 -10  -8   5     3458.80     3458.80    588.12 o   0.69928
  -9  -8   5    18893.37    18893.37   1374.53 o   0.66111
  -8  -8   5     6258.85     6258.85    791.13 o   0.62516
  -7  -8   5     2886.73     2886.73    537.28 o   0.59185
  -6  -8   5    16181.10    16181.10   1272.05 o   0.56164
  -5  -8   5      656.04      656.04    256.13 o   0.53507
  -4  -8   5     1830.83     1830.83    427.88 o   0.51269
  -3  -8   5     9258.05     9258.05    962.19 o   0.49508
  -2  -8   5    10177.29    10177.29   1008.83 o   0.48275
  -1  -8   5      213.67      213.67    146.18 o   0.47612
   0  -8   5    40329.30    40329.30   2008.22 o   0.47544
   1  -8   5      530.03      530.03    230.22 o   0.48071
   2  -8   5      287.61      287.61    169.59 o   0.49175
   3  -8   5     5720.08     5720.08    756.31 o   0.50819
   4  -8   5    31196.63    31196.63   1766.26 o   0.52952
   5  -8   5      858.21      858.21    292.95 o   0.55518
   6  -8   5     5890.64     5890.64    767.50 o   0.58460
   7  -8   5    20629.01    20629.01   1436.28 o   0.61724
   8  -8   5     2597.87     2597.87    509.69 o   0.65262
   9  -8   5      188.77      188.77    137.39 o   0.69031
  10  -8   5       59.52       59.52     77.15 o   0.72997
  11  -8   5     1649.86     1649.86    406.18 o   0.77128
  12  -8   5      149.35      149.35    122.21 o   0.81400
  13  -8   5     5396.35     5396.35    734.60 o   0.85791
 -13  -7   5       40.52       40.52     63.66 o   0.79877
 -12  -7   5    11078.16    11078.16   1052.53 o   0.75414
 -11  -7   5      826.41      826.41    287.47 o   0.71072
 -10  -7   5     9642.42     9642.42    981.96 o   0.66875
  -9  -7   5    24512.95    24512.95   1565.66 o   0.62850
  -8  -7   5    52618.77    52618.77   2293.88 o   0.59034
  -7  -7   5    10650.95    10650.95   1032.03 o   0.55470
  -6  -7   5    82100.02    82100.02   2865.31 o   0.52209
  -5  -7   5    60530.30    60530.30   2460.29 o   0.49311
  -4  -7   5    20261.62    20261.62   1423.43 o   0.46844
  -3  -7   5    20916.87    20916.87   1446.27 o   0.44879
  -2  -7   5    64823.80    64823.80   2546.05 o   0.43484
  -1  -7   5     2300.71     2300.71    479.66 o   0.42716
   0  -7   5    67993.00    67993.00   2607.55 o   0.42607
   1  -7   5    10034.99    10034.99   1001.75 o   0.43163
   2  -7   5    15020.11    15020.11   1225.57 o   0.44359
   3  -7   5    32283.04    32283.04   1796.75 o   0.46145
   4  -7   5      203.13      203.13    142.52 o   0.48456
   5  -7   5     3151.21     3151.21    561.36 o   0.51221
   6  -7   5    15978.04    15978.04   1264.04 o   0.54370
   7  -7   5    53254.78    53254.78   2307.70 o   0.57842
   8  -7   5       92.14       92.14     95.99 o   0.61581
   9  -7   5      261.80      261.80    161.80 o   0.65542
  10  -7   5     5225.23     5225.23    722.86 o   0.69687
  11  -7   5     9132.17     9132.17    955.62 o   0.73984
  12  -7   5     5194.34     5194.34    720.72 o   0.78410
  13  -7   5    20529.00    20529.00   1432.79 o   0.82943
 -13  -6   5    10237.50    10237.50   1011.81 o   0.77639
 -12  -6   5    13543.41    13543.41   1163.76 o   0.73021
 -11  -6   5     4830.78     4830.78    695.04 o   0.68508
 -10  -6   5     2873.17     2873.17    536.02 o   0.64121
  -9  -6   5     6205.52     6205.52    787.75 o   0.59889
  -8  -6   5    17605.42    17605.42   1326.85 o   0.55847
  -7  -6   5    23996.35    23996.35   1549.08 o   0.52039
  -6  -6   5     9843.42     9843.42    992.14 o   0.48519
  -5  -6   5    44648.00    44648.00   2113.01 o   0.45357
  -4  -6   5    20476.11    20476.11   1430.95 o   0.42630
  -3  -6   5      404.21      404.21    201.05 o   0.40427
  -2  -6   5    57536.79    57536.79   2398.68 o   0.38838
  -1  -6   5       51.37       51.37     71.67 o   0.37939
   0  -6   5     6645.19     6645.19    815.18 o   0.37781
   1  -6   5     9094.36     9094.36    953.64 o   0.38371
   2  -6   5    52884.22    52884.22   2299.66 o   0.39677
   3  -6   5      157.95      157.95    125.68 o   0.41632
   4  -6   5      305.93      305.93    174.91 o   0.44148
   5  -6   5    36671.84    36671.84   1914.99 o   0.47138
   6  -6   5    31252.82    31252.82   1767.85 o   0.50515
   7  -6   5    15762.33    15762.33   1255.48 o   0.54209
   8  -6   5    14933.96    14933.96   1222.05 o   0.58159
   9  -6   5     3985.08     3985.08    631.28 o   0.62315
  10  -6   5     9493.79     9493.79    974.36 o   0.66641
  11  -6   5      514.12      514.12    226.74 o   0.71104
  12  -6   5      678.58      678.58    260.50 o   0.75680
  13  -6   5    11168.56    11168.56   1056.81 o   0.80350
 -13  -5   5     7037.44     7037.44    838.89 o   0.75713
 -12  -5   5      240.06      240.06    154.94 o   0.70950
 -11  -5   5      421.66      421.66    205.34 o   0.66275
 -10  -5   5    24284.64    24284.64   1558.35 o   0.61708
  -9  -5   5    15325.16    15325.16   1237.95 o   0.57274
  -8  -5   5    54823.68    54823.68   2341.45 o   0.53007
  -7  -5   5   137038.20   137038.20   3701.87 o   0.48951
  -6  -5   5     8846.18     8846.18    940.54 o   0.45162
  -5  -5   5      166.90      166.90    129.19 o   0.41713
  -4  -5   5   134478.98   134478.98   3667.14 o   0.38695
  -3  -5   5      512.47      512.47    226.38 o   0.36216
  -2  -5   5   111203.02   111203.02   3334.71 o   0.34394
  -1  -5   5    66341.23    66341.23   2575.68 o   0.33335
   0  -5   5     4006.72     4006.72    632.99 o   0.33113
   1  -5   5    10946.13    10946.13   1046.24 o   0.33745
   2  -5   5   111855.04   111855.04   3344.47 o   0.35184
   3  -5   5      378.07      378.07    194.44 o   0.37338
   4  -5   5     3984.16     3984.16    631.20 o   0.40091
   5  -5   5    75043.91    75043.91   2739.41 o   0.43329
   6  -5   5      488.70      488.70    221.07 o   0.46953
   7  -5   5      543.28      543.28    233.08 o   0.50879
   8  -5   5     8871.05     8871.05    941.86 o   0.55043
   9  -5   5    19404.04    19404.04   1392.98 o   0.59395
  10  -5   5     8779.99     8779.99    937.02 o   0.63897
  11  -5   5     9062.39     9062.39    951.97 o   0.68519
  12  -5   5     1692.31     1692.31    411.38 o   0.73238
  13  -5   5     2490.37     2490.37    499.04 o   0.78037
 -13  -4   5    22430.96    22430.96   1497.70 o   0.74122
 -12  -4   5    12016.43    12016.43   1096.19 o   0.69230
 -11  -4   5     8858.17     8858.17    941.18 o   0.64410
 -10  -4   5     2232.37     2232.37    472.48 o   0.59677
  -9  -4   5      674.11      674.11    259.64 o   0.55055
  -8  -4   5    38758.64    38758.64   1968.72 o   0.50575
  -7  -4   5    75749.38    75749.38   2752.26 o   0.46276
  -6  -4   5     4120.52     4120.52    641.91 o   0.42215
  -5  -4   5     4278.21     4278.21    654.08 o   0.38468
  -4  -4   5    79958.09    79958.09   2827.69 o   0.35134
  -3  -4   5     2930.27     2930.27    541.32 o   0.32342
  -2  -4   5      561.69      561.69    237.00 o   0.30242
  -1  -4   5     3272.69     3272.69    572.07 o   0.28985
   0  -4   5     1161.10     1161.10    340.75 o   0.28682
   1  -4   5        4.46        4.46     21.13 o   0.29362
   2  -4   5    57052.66    57052.66   2388.57 o   0.30962
   3  -4   5    24682.63    24682.63   1571.07 o   0.33348
   4  -4   5    33384.73    33384.73   1827.15 o   0.36367
   5  -4   5    40317.27    40317.27   2007.92 o   0.39874
   6  -4   5     3812.78     3812.78    617.48 o   0.43753
   7  -4   5     4104.46     4104.46    640.66 o   0.47914
   8  -4   5     1138.21     1138.21    337.37 o   0.52288
   9  -4   5    24948.05    24948.05   1579.50 o   0.56828
  10  -4   5     3476.07     3476.07    589.58 o   0.61496
  11  -4   5    20094.29    20094.29   1417.54 o   0.66265
  12  -4   5     1255.31     1255.31    354.30 o   0.71114
  13  -4   5      203.94      203.94    142.81 o   0.76030
 -13  -3   5     6082.38     6082.38    779.90 o   0.72888
 -12  -3   5     9823.81     9823.81    991.15 o   0.67888
 -11  -3   5     7067.77     7067.77    840.70 o   0.62943
 -10  -3   5    20393.22    20393.22   1428.05 o   0.58068
  -9  -3   5    40976.65    40976.65   2024.27 o   0.53281
  -8  -3   5      538.54      538.54    232.07 o   0.48609
  -7  -3   5      593.92      593.92    243.70 o   0.44089
  -6  -3   5   122184.51   122184.51   3495.49 o   0.39771
  -5  -3   5   106691.26   106691.26   3266.36 o   0.35730
  -4  -3   5   188339.52   188339.52   4339.81 o   0.32071
  -3  -3   5     2817.04     2817.04    530.76 o   0.28938
  -2  -3   5    48979.31    48979.31   2213.13 o   0.26519
  -1  -3   5   152832.53   152832.53   3909.38 o   0.25022
   0  -3   5   339850.41   339850.41   5829.67 o   0.24615
   1  -3   5    23388.03    23388.03   1529.31 o   0.25351
   2  -3   5    34250.26    34250.26   1850.68 o   0.27137
   3  -3   5    24105.90    24105.90   1552.61 o   0.29785
   4  -3   5   163892.22   163892.22   4048.36 o   0.33089
   5  -3   5       73.84       73.84     85.93 o   0.36872
   6  -3   5     3418.80     3418.80    584.70 o   0.41003
   7  -3   5     6419.76     6419.76    801.23 o   0.45386
   8  -3   5    26585.71    26585.71   1630.51 o   0.49955
   9  -3   5    32697.31    32697.31   1808.24 o   0.54664
  10  -3   5    41178.02    41178.02   2029.24 o   0.59478
  11  -3   5    30898.85    30898.85   1757.81 o   0.64376
  12  -3   5      617.03      617.03    248.40 o   0.69338
  13  -3   5     1508.36     1508.36    388.38 o   0.74352
 -13  -2   5     4323.31     4323.31    657.52 o   0.72031
 -12  -2   5     1728.36     1728.36    415.74 o   0.66947
 -11  -2   5    22244.28    22244.28   1491.45 o   0.61905
 -10  -2   5     4054.37     4054.37    636.74 o   0.56916
  -9  -2   5    68675.33    68675.33   2620.60 o   0.51998
  -8  -2   5     4904.03     4904.03    700.29 o   0.47170
  -7  -2   5    10069.67    10069.67   1003.48 o   0.42464
  -6  -2   5    61751.94    61751.94   2484.99 o   0.37927
  -5  -2   5     3625.43     3625.43    602.12 o   0.33625
  -4  -2   5    14556.62    14556.62   1206.51 o   0.29661
  -3  -2   5    95635.22    95635.22   3092.49 o   0.26190
  -2  -2   5     8511.14     8511.14    922.56 o   0.23432
  -1  -2   5     8638.73     8638.73    929.45 o   0.21660
   0  -2   5    81403.69    81403.69   2853.13 o   0.21124
   1  -2   5    72430.95    72430.95   2691.30 o   0.21915
   2  -2   5    53876.07    53876.07   2321.12 o   0.23902
   3  -2   5    79074.02    79074.02   2812.01 o   0.26820
   4  -2   5    20871.42    20871.42   1444.69 o   0.30402
   5  -2   5    12592.37    12592.37   1122.16 o   0.34442
   6  -2   5      230.62      230.62    151.86 o   0.38797
   7  -2   5    20354.22    20354.22   1426.68 o   0.43372
   8  -2   5     3085.72     3085.72    555.49 o   0.48104
   9  -2   5    47966.65    47966.65   2190.13 o   0.52952
  10  -2   5    15057.48    15057.48   1227.09 o   0.57885
  11  -2   5     9527.20     9527.20    976.07 o   0.62885
  12  -2   5      520.27      520.27    228.09 o   0.67936
  13  -2   5     7359.78     7359.78    857.89 o   0.73028
 -13  -1   5    12832.17    12832.17   1132.79 o   0.71564
 -12  -1   5    72746.95    72746.95   2697.16 o   0.66423
 -11  -1   5    34156.19    34156.19   1848.14 o   0.61315
 -10  -1   5     5858.79     5858.79    765.43 o   0.56251
  -9  -1   5    45671.70    45671.70   2137.09 o   0.51241
  -8  -1   5     9753.19     9753.19    987.58 o   0.46306
  -7  -1   5    20007.01    20007.01   1414.46 o   0.41469
  -6  -1   5   128847.30   128847.30   3589.53 o   0.36772
  -5  -1   5     9582.85     9582.85    978.92 o   0.32275
  -4  -1   5   187483.66   187483.66   4329.94 o   0.28073
  -3  -1   5   368632.16   368632.16   6071.51 o   0.24321
  -2  -1   5   589610.81   589610.81   7678.61 o   0.21258
  -1  -1   5    13389.95    13389.95   1157.15 o   0.19216
   0  -1   5   221849.09   221849.09   4710.09 o   0.18537
   1  -1   5      957.95      957.95    309.51 o   0.19363
   2  -1   5   179189.38   179189.38   4233.08 o   0.21523
   3  -1   5    65555.16    65555.16   2560.37 o   0.24668
   4  -1   5     9594.67     9594.67    979.52 o   0.28474
   5  -1   5     6778.93     6778.93    823.34 o   0.32711
   6  -1   5    21831.84    21831.84   1477.56 o   0.37232
   7  -1   5    84027.95    84027.95   2898.76 o   0.41945
   8  -1   5    11020.63    11020.63   1049.79 o   0.46793
   9  -1   5    18253.52    18253.52   1351.06 o   0.51737
  10  -1   5    22387.77    22387.77   1496.25 o   0.56753
  11  -1   5     7029.00     7029.00    838.39 o   0.61822
  12  -1   5     7136.55     7136.55    844.78 o   0.66933
  13  -1   5    28629.78    28629.78   1692.03 o   0.72077
 -13   0   5    15513.08    15513.08   1245.52 o   0.71493
 -12   0   5     1027.55     1027.55    320.55 o   0.66326
 -11   0   5    20969.80    20969.80   1448.10 o   0.61189
 -10   0   5     6524.69     6524.69    807.76 o   0.56088
  -9   0   5    17043.19    17043.19   1305.50 o   0.51036
  -8   0   5     8439.53     8439.53    918.67 o   0.46049
  -7   0   5    81526.92    81526.92   2855.29 o   0.41149
  -6   0   5    32692.94    32692.94   1808.12 o   0.36374
  -5   0   5     2240.51     2240.51    473.34 o   0.31777
  -4   0   5    15198.30    15198.30   1232.81 o   0.27449
  -3   0   5     3450.89     3450.89    587.44 o   0.23541
  -2   0   5    30258.04    30258.04   1739.48 o   0.20293
  -1   0   5    10969.13    10969.13   1047.34 o   0.18068
   0   0   5   173819.45   173819.45   4169.17 o   0.17265
   1   0   5    17105.62    17105.62   1307.88 o   0.18074
   2   0   5    94718.77    94718.77   3077.64 o   0.20304
   3   0   5    62196.21    62196.21   2493.92 o   0.23554
   4   0   5    46304.14    46304.14   2151.84 o   0.27465
   5   0   5    31681.33    31681.33   1779.93 o   0.31794
   6   0   5    47434.22    47434.22   2177.94 o   0.36391
   7   0   5    63544.25    63544.25   2520.80 o   0.41168
   8   0   5    82482.17    82482.17   2871.97 o   0.46068
   9   0   5     8935.06     8935.06    945.25 o   0.51055
  10   0   5     2402.39     2402.39    490.14 o   0.56107
  11   0   5     8631.71     8631.71    929.07 o   0.61208
  12   0   5    13851.24    13851.24   1176.91 o   0.66346
  13   0   5    21604.68    21604.68   1469.85 o   0.71513
 -13   1   5    25507.10    25507.10   1597.09 o   0.71821
 -12   1   5     2978.38     2978.38    545.74 o   0.66659
 -11   1   5    25049.32    25049.32   1582.70 o   0.61527
 -10   1   5    24428.75    24428.75   1562.97 o   0.56433
  -9   1   5     4837.24     4837.24    695.50 o   0.51389
  -8   1   5    67076.78    67076.78   2589.92 o   0.46410
  -7   1   5    43035.03    43035.03   2074.49 o   0.41520
  -6   1   5    40308.10    40308.10   2007.69 o   0.36755
  -5   1   5    67763.83    67763.83   2603.15 o   0.32171
  -4   1   5   196103.56   196103.56   4428.36 o   0.27855
  -3   1   5   105008.31   105008.31   3240.50 o   0.23956
  -2   1   5   210969.22   210969.22   4593.14 o   0.20708
  -1   1   5    64959.91    64959.91   2548.72 o   0.18459
   0   1   5   105543.99   105543.99   3248.75 o   0.17596
   1   1   5    35919.58    35919.58   1895.25 o   0.18317
   2   1   5    80455.80    80455.80   2836.47 o   0.20454
   3   1   5   106562.26   106562.26   3264.39 o   0.23626
   4   1   5     1200.55     1200.55    346.49 o   0.27477
   5   1   5   224329.13   224329.13   4736.34 o   0.31761
   6   1   5      192.50      192.50    138.75 o   0.36325
   7   1   5     6302.67     6302.67    793.89 o   0.41076
   8   1   5     2011.12     2011.12    448.45 o   0.45956
   9   1   5      400.29      400.29    200.07 o   0.50928
  10   1   5      310.65      310.65    176.25 o   0.55967
  11   1   5     8531.56     8531.56    923.66 o   0.61057
  12   1   5     7608.17     7608.17    872.25 o   0.66186
  13   1   5    23192.48    23192.48   1522.91 o   0.71346
 -13   2   5    14586.74    14586.74   1207.76 o   0.72542
 -12   2   5    30903.93    30903.93   1757.95 o   0.67415
 -11   2   5    30862.13    30862.13   1756.76 o   0.62323
 -10   2   5       20.20       20.20     44.94 o   0.57276
  -9   2   5    29158.44    29158.44   1707.58 o   0.52287
  -8   2   5     1318.21     1318.21    363.07 o   0.47374
  -7   2   5    81502.14    81502.14   2854.86 o   0.42563
  -6   2   5     1304.98     1304.98    361.25 o   0.37894
  -5   2   5    77715.70    77715.70   2787.75 o   0.33425
  -4   2   5     7819.91     7819.91    884.30 o   0.29248
  -3   2   5      954.55      954.55    308.96 o   0.25509
  -2   2   5    23292.56    23292.56   1526.19 o   0.22425
  -1   2   5      240.41      240.41    155.05 o   0.20300
   0   2   5   254907.25   254907.25   5048.83 o   0.19449
   1   2   5   102087.68   102087.68   3195.12 o   0.20035
   2   2   5     4225.31     4225.31    650.02 o   0.21943
   3   2   5    37998.57    37998.57   1949.32 o   0.24872
   4   2   5   151269.28   151269.28   3889.34 o   0.28508
   5   2   5   154055.27   154055.27   3924.99 o   0.32615
   6   2   5    23143.90    23143.90   1521.31 o   0.37037
   7   2   5     6581.20     6581.20    811.25 o   0.41675
   8   2   5    30106.82    30106.82   1735.13 o   0.46462
   9   2   5    25201.27    25201.27   1587.49 o   0.51359
  10   2   5    86441.81    86441.81   2940.10 o   0.56335
  11   2   5    33267.19    33267.19   1823.93 o   0.61372
  12   2   5      590.51      590.51    243.00 o   0.66457
  13   2   5    21672.64    21672.64   1472.16 o   0.71578
 -13   3   5     9705.50     9705.50    985.16 o   0.73644
 -12   3   5      286.76      286.76    169.34 o   0.68580
 -11   3   5    12523.28    12523.28   1119.07 o   0.63560
 -10   3   5    20195.21    20195.21   1421.10 o   0.58597
  -9   3   5    25400.99    25400.99   1593.77 o   0.53705
  -8   3   5    26862.01    26862.01   1638.96 o   0.48906
  -7   3   5      295.33      295.33    171.85 o   0.44231
  -6   3   5    23263.27    23263.27   1525.23 o   0.39724
  -5   3   5    19783.02    19783.02   1406.52 o   0.35448
  -4   3   5    49403.71    49403.71   2222.69 o   0.31497
  -3   3   5   119940.50   119940.50   3463.24 o   0.28010
  -2   3   5     3520.60     3520.60    593.35 o   0.25180
  -1   3   5   101338.02   101338.02   3183.36 o   0.23249
   0   3   5    82954.28    82954.28   2880.18 o   0.22449
   1   3   5   339939.59   339939.59   5830.43 o   0.22899
   2   3   5     2850.96     2850.96    533.94 o   0.24531
   3   3   5   196877.25   196877.25   4437.08 o   0.27131
   4   3   5    11507.44    11507.44   1072.73 o   0.30454
   5   3   5    10973.40    10973.40   1047.54 o   0.34290
   6   3   5      684.25      684.25    261.58 o   0.38485
   7   3   5      277.62      277.62    166.62 o   0.42935
   8   3   5     7751.04     7751.04    880.40 o   0.47567
   9   3   5      111.95      111.95    105.81 o   0.52334
  10   3   5     8950.88     8950.88    946.09 o   0.57202
  11   3   5    23638.80    23638.80   1537.49 o   0.62147
  12   3   5       85.38       85.38     92.40 o   0.67152
  13   3   5     8080.79     8080.79    898.93 o   0.72205
 -13   4   5     4337.62     4337.62    658.61 o   0.75111
 -12   4   5     1648.02     1648.02    405.96 o   0.70134
 -11   4   5    26813.38    26813.38   1637.48 o   0.65212
 -10   4   5     1259.30     1259.30    354.87 o   0.60362
  -9   4   5    69344.20    69344.20   2633.33 o   0.55601
  -8   4   5      374.97      374.97    193.64 o   0.50955
  -7   4   5     1911.72     1911.72    437.23 o   0.46457
  -6   4   5     3235.62     3235.62    568.83 o   0.42156
  -5   4   5    37964.66    37964.66   1948.45 o   0.38117
  -4   4   5     2390.39     2390.39    488.92 o   0.34434
  -3   4   5    37451.20    37451.20   1935.23 o   0.31233
  -2   4   5    67298.98    67298.98   2594.20 o   0.28675
  -1   4   5      970.29      970.29    311.49 o   0.26944
   0   4   5      733.63      733.63    270.86 o   0.26205
   1   4   5   112841.26   112841.26   3359.19 o   0.26540
   2   4   5   105129.08   105129.08   3242.36 o   0.27912
   3   4   5   127951.41   127951.41   3577.03 o   0.30178
   4   4   5    31750.43    31750.43   1781.87 o   0.33156
   5   4   5    13280.08    13280.08   1152.39 o   0.36673
   6   4   5    94928.23    94928.23   3081.04 o   0.40589
   7   4   5    33802.96    33802.96   1838.56 o   0.44800
   8   4   5    26233.45    26233.45   1619.67 o   0.49230
   9   4   5    34553.78    34553.78   1858.86 o   0.53825
  10   4   5    22936.23    22936.23   1514.47 o   0.58545
  11   4   5    45503.45    45503.45   2133.15 o   0.63364
  12   4   5     4482.19     4482.19    669.49 o   0.68260
  13   4   5    10859.22    10859.22   1042.08 o   0.73218
 -13   5   5      834.15      834.15    288.82 o   0.76922
 -12   5   5     7960.18     7960.18    892.20 o   0.72051
 -11   5   5    11226.31    11226.31   1059.54 o   0.67250
 -10   5   5     6134.95     6134.95    783.26 o   0.62536
  -9   5   5     6107.46     6107.46    781.50 o   0.57930
  -8   5   5     1594.95     1594.95    399.37 o   0.53461
  -7   5   5    16173.05    16173.05   1271.73 o   0.49165
  -6   5   5     9367.75     9367.75    967.87 o   0.45092
  -5   5   5    19120.31    19120.31   1382.76 o   0.41309
  -4   5   5     8889.76     8889.76    942.86 o   0.37901
  -3   5   5    34386.63    34386.63   1854.36 o   0.34979
  -2   5   5    55366.48    55366.48   2353.01 o   0.32674
  -1   5   5   222725.66   222725.66   4719.38 o   0.31122
   0   5   5    28694.53    28694.53   1693.95 o   0.30439
   1   5   5    92160.98    92160.98   3035.80 o   0.30684
   2   5   5    22128.51    22128.51   1487.57 o   0.31835
   3   5   5    63004.00    63004.00   2510.06 o   0.33799
   4   5   5    13763.40    13763.40   1173.18 o   0.36445
   5   5   5      143.90      143.90    119.96 o   0.39637
   6   5   5     1261.76     1261.76    355.21 o   0.43255
   7   5   5       82.17       82.17     90.65 o   0.47200
   8   5   5    12532.45    12532.45   1119.48 o   0.51396
   9   5   5    12398.41    12398.41   1113.48 o   0.55789
  10   5   5     3252.38     3252.38    570.30 o   0.60334
  11   5   5     2267.90     2267.90    476.22 o   0.64999
  12   5   5     2822.38     2822.38    531.26 o   0.69761
  13   5   5     9562.22     9562.22    977.87 o   0.74601
 -13   6   5    10154.19    10154.19   1007.68 o   0.79053
 -12   6   5     1115.68     1115.68    334.02 o   0.74303
 -11   6   5     6321.51     6321.51    795.08 o   0.69638
 -10   6   5     5431.55     5431.55    736.99 o   0.65076
  -9   6   5     1976.02     1976.02    444.52 o   0.60641
  -8   6   5     1153.01     1153.01    339.56 o   0.56363
  -7   6   5    71279.63    71279.63   2669.82 o   0.52280
  -6   6   5     3830.70     3830.70    618.93 o   0.48442
  -5   6   5      105.76      105.76    102.84 o   0.44911
  -4   6   5    11133.65    11133.65   1055.16 o   0.41765
  -3   6   5      369.08      369.08    192.12 o   0.39098
  -2   6   5     5839.35     5839.35    764.16 o   0.37013
  -1   6   5      292.30      292.30    170.97 o   0.35612
   0   6   5     7832.50     7832.50    885.01 o   0.34978
   1   6   5    51411.46    51411.46   2267.41 o   0.35152
   2   6   5    17545.52    17545.52   1324.60 o   0.36123
   3   6   5    11091.24    11091.24   1053.15 o   0.37830
   4   6   5    77307.90    77307.90   2780.43 o   0.40178
   5   6   5    26713.43    26713.43   1634.42 o   0.43063
   6   6   5    11808.70    11808.70   1086.68 o   0.46384
   7   6   5    30630.13    30630.13   1750.15 o   0.50056
   8   6   5    81823.16    81823.16   2860.47 o   0.54006
   9   6   5    36919.43    36919.43   1921.44 o   0.58179
  10   6   5      426.67      426.67    206.56 o   0.62528
  11   6   5     3289.69     3289.69    573.56 o   0.67021
  12   6   5     1063.78     1063.78    326.16 o   0.71629
  13   6   5    11210.24    11210.24   1058.78 o   0.76333
 -13   7   5    23498.81    23498.81   1532.93 o   0.81479
 -12   7   5       17.86       17.86     42.26 o   0.76861
 -11   7   5      225.29      225.29    150.10 o   0.72342
 -10   7   5       12.28       12.28     35.04 o   0.67942
  -9   7   5     6814.26     6814.26    825.49 o   0.63686
  -8   7   5     3055.56     3055.56    552.77 o   0.59604
  -7   7   5    45693.42    45693.42   2137.60 o   0.55734
  -6   7   5      400.35      400.35    200.09 o   0.52124
  -5   7   5    14315.84    14315.84   1196.49 o   0.48832
  -4   7   5    20649.67    20649.67   1437.00 o   0.45926
  -3   7   5    21543.48    21543.48   1467.77 o   0.43483
  -2   7   5      900.93      900.93    300.15 o   0.41586
  -1   7   5     1250.79     1250.79    353.67 o   0.40310
   0   7   5    42654.04    42654.04   2065.29 o   0.39717
   1   7   5    73836.59    73836.59   2717.29 o   0.39837
   2   7   5    11783.87    11783.87   1085.54 o   0.40662
   3   7   5     2987.44     2987.44    546.57 o   0.42153
   4   7   5     6343.60     6343.60    796.47 o   0.44242
   5   7   5      977.54      977.54    312.66 o   0.46848
   6   7   5     7731.64     7731.64    879.30 o   0.49891
   7   7   5    22889.00    22889.00   1512.91 o   0.53296
   8   7   5     1682.61     1682.61    410.20 o   0.56999
   9   7   5     6929.51     6929.51    832.44 o   0.60944
  10   7   5     1688.98     1688.98    410.97 o   0.65088
  11   7   5     3406.19     3406.19    583.63 o   0.69396
  12   7   5      760.79      760.79    275.82 o   0.73838
  13   7   5     2091.67     2091.67    457.35 o   0.78392
 -13   8   5    13118.88    13118.88   1145.38 o   0.84175
 -12   8   5    15724.75    15724.75   1253.98 o   0.79696
 -11   8   5     1362.46     1362.46    369.12 o   0.75329
 -10   8   5     2936.38     2936.38    541.88 o   0.71095
  -9   8   5     6245.27     6245.27    790.27 o   0.67019
  -8   8   5      163.87      163.87    128.01 o   0.63131
  -7   8   5     4974.71     4974.71    705.32 o   0.59468
  -6   8   5      653.78      653.78    255.69 o   0.56075
  -5   8   5    36463.25    36463.25   1909.54 o   0.53003
  -4   8   5      342.18      342.18    184.98 o   0.50311
  -3   8   5     4852.10     4852.10    696.57 o   0.48063
  -2   8   5     2380.99     2380.99    487.95 o   0.46324
  -1   8   5     3101.99     3101.99    556.95 o   0.45152
   0   8   5    42971.35    42971.35   2072.95 o   0.44593
   1   8   5     4305.04     4305.04    656.13 o   0.44669
   2   8   5    40817.95    40817.95   2020.35 o   0.45377
   3   8   5     4463.54     4463.54    668.10 o   0.46688
   4   8   5     1864.09     1864.09    431.75 o   0.48554
   5   8   5     8200.47     8200.47    905.56 o   0.50913
   6   8   5    85247.52    85247.52   2919.72 o   0.53701
   7   8   5    14318.94    14318.94   1196.62 o   0.56855
   8   8   5     2997.03     2997.03    547.45 o   0.60317
   9   8   5    10483.86    10483.86   1023.91 o   0.64037
  10   8   5    22892.04    22892.04   1513.01 o   0.67973
  11   8   5    16173.18    16173.18   1271.74 o   0.72089
  12   8   5     6900.96     6900.96    830.72 o   0.76357
  13   8   5     1213.16     1213.16    348.30 o   0.80752
 -13   9   5      858.91      858.91    293.07 o   0.87115
 -12   9   5     5647.86     5647.86    751.52 o   0.82779
 -11   9   5    14536.18    14536.18   1205.66 o   0.78566
 -10   9   5      617.84      617.84    248.56 o   0.74498
  -9   9   5     3324.41     3324.41    576.58 o   0.70599
  -8   9   5       58.40       58.40     76.42 o   0.66899
  -7   9   5      784.89      784.89    280.16 o   0.63432
  -6   9   5     1591.30     1591.30    398.91 o   0.60240
  -5   9   5    19557.45    19557.45   1398.48 o   0.57368
  -4   9   5     1267.93     1267.93    356.08 o   0.54865
  -3   9   5     4006.95     4006.95    633.00 o   0.52786
  -2   9   5    12120.35    12120.35   1100.92 o   0.51181
  -1   9   5      734.66      734.66    271.05 o   0.50096
   0   9   5     9020.05     9020.05    949.74 o   0.49565
   1   9   5      126.85      126.85    112.63 o   0.49605
   2   9   5     9010.06     9010.06    949.21 o   0.50217
   3   9   5     9453.37     9453.37    972.28 o   0.51378
   4   9   5      241.31      241.31    155.34 o   0.53054
   5   9   5     7477.14     7477.14    864.70 o   0.55197
   6   9   5     7863.60     7863.60    886.77 o   0.57755
   7   9   5     3160.94     3160.94    562.22 o   0.60676
   8   9   5      128.87      128.87    113.52 o   0.63909
   9   9   5    12329.92    12329.92   1110.40 o   0.67411
  10   9   5      845.04      845.04    290.69 o   0.71142
  11   9   5     4675.10     4675.10    683.75 o   0.75066
  12   9   5     4181.36     4181.36    646.63 o   0.79157
  13   9   5       57.20       57.20     75.63 o   0.83388
 -13  10   5       58.33       58.33     76.38 o   0.90275
 -12  10   5       37.29       37.29     61.06 o   0.86083
 -11  10   5    17032.61    17032.61   1305.09 o   0.82023
 -10  10   5     9585.32     9585.32    979.05 o   0.78118
  -9  10   5     7991.90     7991.90    893.97 o   0.74390
  -8  10   5     1040.83     1040.83    322.62 o   0.70869
  -7  10   5     3035.17     3035.17    550.92 o   0.67587
  -6  10   5      813.51      813.51    285.22 o   0.64579
  -5  10   5     5286.07     5286.07    727.05 o   0.61886
  -4  10   5      202.50      202.50    142.30 o   0.59551
  -3  10   5    16267.63    16267.63   1275.45 o   0.57617
  -2  10   5    15431.89    15431.89   1242.25 o   0.56126
  -1  10   5     1625.61     1625.61    403.19 o   0.55114
   0  10   5     9369.79     9369.79    967.98 o   0.54606
   1  10   5      461.69      461.69    214.87 o   0.54618
   2  10   5    13688.37    13688.37   1169.97 o   0.55150
   3  10   5      265.33      265.33    162.89 o   0.56185
   4  10   5    60312.52    60312.52   2455.86 o   0.57698
   5  10   5      346.13      346.13    186.05 o   0.59651
   6  10   5     9510.19     9510.19    975.20 o   0.62004
   7  10   5     6191.52     6191.52    786.86 o   0.64712
   8  10   5    22054.56    22054.56   1485.08 o   0.67733
   9  10   5    14272.25    14272.25   1194.67 o   0.71028
  10  10   5     7595.91     7595.91    871.55 o   0.74559
  11  10   5    10587.37    10587.37   1028.95 o   0.78295
  12  10   5    12518.81    12518.81   1118.88 o   0.82209
  13  10   5     6146.62     6146.62    784.00 o   0.86275
 -13  11   5     1260.43     1260.43    355.03 o   0.93634
 -12  11   5      868.46      868.46    294.70 o   0.89584
 -11  11   5     1093.06     1093.06    330.61 o   0.85674
 -10  11   5      863.74      863.74    293.89 o   0.81927
  -9  11   5    10877.26    10877.26   1042.94 o   0.78363
  -8  11   5     1051.40     1051.40    324.25 o   0.75010
  -7  11   5       84.73       84.73     92.05 o   0.71898
  -6  11   5     3667.58     3667.58    605.61 o   0.69059
  -5  11   5      227.19      227.19    150.73 o   0.66527
  -4  11   5     2444.40     2444.40    494.41 o   0.64339
  -3  11   5     7328.28     7328.28    856.05 o   0.62532
  -2  11   5     5644.19     5644.19    751.28 o   0.61138
  -1  11   5     1813.58     1813.58    425.86 o   0.60187
   0  11   5       49.95       49.95     70.68 o   0.59700
   1  11   5       75.39       75.39     86.83 o   0.59689
   2  11   5     1168.19     1168.19    341.79 o   0.60152
   3  11   5       97.53       97.53     98.76 o   0.61081
   4  11   5    17661.64    17661.64   1328.97 o   0.62453
   5  11   5     2420.51     2420.51    491.99 o   0.64241
   6  11   5      246.07      246.07    156.87 o   0.66411
   7  11   5     4368.96     4368.96    660.98 o   0.68926
   8  11   5     1692.99     1692.99    411.46 o   0.71751
   9  11   5      837.18      837.18    289.34 o   0.74851
  10  11   5     2284.38     2284.38    477.95 o   0.78193
  11  11   5       93.91       93.91     96.91 o   0.81746
  12  11   5     1120.18     1120.18    334.69 o   0.85486
  13  11   5       94.68       94.68     97.30 o   0.89388
 -13  12   5     4763.92     4763.92    690.21 o   0.97171
 -12  12   5      230.05      230.05    151.67 o   0.93260
 -11  12   5     2392.56     2392.56    489.14 o   0.89496
 -10  12   5      243.64      243.64    156.09 o   0.85899
  -9  12   5    13188.93    13188.93   1148.43 o   0.82490
  -8  12   5     3552.89     3552.89    596.06 o   0.79295
  -7  12   5     8889.45     8889.45    942.84 o   0.76340
  -6  12   5        4.46        4.46     21.13 o   0.73653
  -5  12   5     1083.48     1083.48    329.16 o   0.71266
  -4  12   5     6858.77     6858.77    828.18 o   0.69208
  -3  12   5      384.39      384.39    196.06 o   0.67511
  -2  12   5     5549.81     5549.81    744.97 o   0.66202
  -1  12   5     7386.16     7386.16    859.43 o   0.65304
   0  12   5    10070.66    10070.66   1003.53 o   0.64834
   1  12   5     2726.82     2726.82    522.19 o   0.64802
   2  12   5    18327.55    18327.55   1353.79 o   0.65209
   3  12   5      649.05      649.05    254.76 o   0.66046
   4  12   5    22771.31    22771.31   1509.02 o   0.67297
   5  12   5     2906.40     2906.40    539.11 o   0.68939
   6  12   5     9973.58     9973.58    998.68 o   0.70946
   7  12   5     3008.97     3008.97    548.54 o   0.73288
   8  12   5     5395.74     5395.74    734.56 o   0.75933
   9  12   5     3642.38     3642.38    603.52 o   0.78851
  10  12   5    19867.30    19867.30   1409.51 o   0.82013
  11  12   5     7736.83     7736.83    879.59 o   0.85392
  12  12   5       80.13       80.13     89.52 o   0.88963
  13  12   5     4025.12     4025.12    634.44 o   0.92704
 -13  13   5     1005.36     1005.36    317.07 o   1.00867
 -12  13   5     2691.40     2691.40    518.79 o   0.97090
 -11  13   5     1052.41     1052.41    324.41 o   0.93466
 -10  13   5       17.76       17.76     42.15 o   0.90013
  -9  13   5       41.44       41.44     64.37 o   0.86751
  -8  13   5     2345.31     2345.31    484.28 o   0.83702
  -7  13   5     9368.87     9368.87    967.93 o   0.80891
  -6  13   5      991.96      991.96    314.95 o   0.78343
  -5  13   5      131.49      131.49    114.67 o   0.76085
  -4  13   5       10.78       10.78     32.84 o   0.74143
  -3  13   5       54.69       54.69     73.95 o   0.72542
  -2  13   5      736.45      736.45    271.38 o   0.71306
  -1  13   5     7879.70     7879.70    887.68 o   0.70454
   0  13   5       30.44       30.44     55.17 o   0.69999
   1  13   5     2443.32     2443.32    494.30 o   0.69950
   2  13   5     3630.12     3630.12    602.50 o   0.70308
   3  13   5      311.26      311.26    176.43 o   0.71065
   4  13   5     1020.84     1020.84    319.51 o   0.72210
   5  13   5      872.06      872.06    295.31 o   0.73725
   6  13   5     6310.36     6310.36    794.38 o   0.75587
   7  13   5     1201.23     1201.23    346.59 o   0.77772
   8  13   5     5142.42     5142.42    717.11 o   0.80252
   9  13   5      922.23      922.23    303.68 o   0.83002
  10  13   5      104.76      104.76    102.35 o   0.85996
  11  13   5       75.90       75.90     87.12 o   0.89209
  12  13   5       72.56       72.56     85.18 o   0.92618
  13  13   5      494.49      494.49    222.37 o   0.96203
 -13 -13   6     2006.16     2006.16    447.90 o   0.99343
 -12 -13   6     3693.77     3693.77    607.76 o   0.95877
 -11 -13   6     3429.70     3429.70    585.64 o   0.92589
 -10 -13   6      580.22      580.22    240.88 o   0.89499
  -9 -13   6    11026.81    11026.81   1050.09 o   0.86628
  -8 -13   6       21.08       21.08     45.91 o   0.83998
  -7 -13   6    10113.45    10113.45   1005.66 o   0.81633
  -6 -13   6     8275.01     8275.01    909.67 o   0.79556
  -5 -13   6    16875.54    16875.54   1299.06 o   0.77790
  -4 -13   6      184.81      184.81    135.94 o   0.76358
  -3 -13   6    18056.18    18056.18   1343.73 o   0.75278
  -2 -13   6    11761.88    11761.88   1084.52 o   0.74564
  -1 -13   6    28946.51    28946.51   1701.37 o   0.74229
   0 -13   6      544.02      544.02    233.24 o   0.74277
   1 -13   6    18484.27    18484.27   1359.57 o   0.74707
   2 -13   6    11626.35    11626.35   1078.26 o   0.75513
   3 -13   6     3762.88     3762.88    613.42 o   0.76683
   4 -13   6    11584.23    11584.23   1076.30 o   0.78200
   5 -13   6     4023.03     4023.03    634.27 o   0.80045
   6 -13   6     6142.00     6142.00    783.71 o   0.82196
   7 -13   6     6085.65     6085.65    780.11 o   0.84629
   8 -13   6     9780.66     9780.66    988.97 o   0.87321
   9 -13   6      567.20      567.20    238.16 o   0.90249
  10 -13   6     5194.68     5194.68    720.74 o   0.93391
  11 -13   6      848.16      848.16    291.23 o   0.96725
  12 -13   6     4451.57     4451.57    667.20 o   1.00232
  13 -13   6       24.35       24.35     49.35 o   1.03896
 -13 -12   6      980.63      980.63    313.15 o   0.95764
 -12 -12   6     3156.84     3156.84    561.86 o   0.92148
 -11 -12   6      548.66      548.66    234.24 o   0.88707
 -10 -12   6       74.28       74.28     86.18 o   0.85461
  -9 -12   6    14225.45    14225.45   1192.70 o   0.82432
  -8 -12   6     3149.13     3149.13    561.17 o   0.79647
  -7 -12   6      186.41      186.41    136.53 o   0.77131
  -6 -12   6    10140.74    10140.74   1007.01 o   0.74911
  -5 -12   6     8383.49     8383.49    915.61 o   0.73015
  -4 -12   6     1122.33     1122.33    335.01 o   0.71468
  -3 -12   6     5520.74     5520.74    743.02 o   0.70293
  -2 -12   6     3445.48     3445.48    586.98 o   0.69509
  -1 -12   6    33196.30    33196.30   1821.99 o   0.69129
   0 -12   6        0.86        0.86      9.26 o   0.69161
   1 -12   6    31580.59    31580.59   1777.09 o   0.69603
   2 -12   6      338.46      338.46    183.97 o   0.70448
   3 -12   6    12170.03    12170.03   1103.18 o   0.71681
   4 -12   6    10860.40    10860.40   1042.13 o   0.73284
   5 -12   6     6776.93     6776.93    823.22 o   0.75231
   6 -12   6     6424.69     6424.69    801.54 o   0.77498
   7 -12   6    29227.23    29227.23   1709.60 o   0.80058
   8 -12   6      493.29      493.29    222.10 o   0.82882
   9 -12   6     3500.67     3500.67    591.67 o   0.85945
  10 -12   6    12173.48    12173.48   1103.33 o   0.89223
  11 -12   6     1125.99     1125.99    335.56 o   0.92692
  12 -12   6      986.22      986.22    314.04 o   0.96332
  13 -12   6     3857.99     3857.99    621.13 o   1.00125
 -13 -11   6     1124.81     1124.81    335.38 o   0.92355
 -12 -11   6     2059.00     2059.00    453.76 o   0.88585
 -11 -11   6     7648.60     7648.60    874.56 o   0.84984
 -10 -11   6      213.21      213.21    146.02 o   0.81573
  -9 -11   6    15167.34    15167.34   1231.56 o   0.78377
  -8 -11   6     9456.48     9456.48    972.44 o   0.75424
  -7 -11   6    11820.79    11820.79   1087.23 o   0.72743
  -6 -11   6      631.59      631.59    251.32 o   0.70366
  -5 -11   6    22777.78    22777.78   1509.23 o   0.68323
  -4 -11   6     6743.50     6743.50    821.19 o   0.66647
  -3 -11   6    43838.18    43838.18   2093.76 o   0.65364
  -2 -11   6      256.09      256.09    160.03 o   0.64500
  -1 -11   6    15917.01    15917.01   1261.63 o   0.64069
   0 -11   6     9992.47     9992.47    999.62 o   0.64082
   1 -11   6    39127.24    39127.24   1978.06 o   0.64538
   2 -11   6      225.63      225.63    150.21 o   0.65427
   3 -11   6    15506.27    15506.27   1245.24 o   0.66733
   4 -11   6    13411.30    13411.30   1158.07 o   0.68431
   5 -11   6      464.76      464.76    215.58 o   0.70494
   6 -11   6     5165.04     5165.04    718.68 o   0.72890
   7 -11   6     2989.99     2989.99    546.81 o   0.75587
   8 -11   6     3522.41     3522.41    593.50 o   0.78555
   9 -11   6     9088.95     9088.95    953.36 o   0.81764
  10 -11   6    10160.38    10160.38   1007.99 o   0.85186
  11 -11   6      415.51      415.51    203.84 o   0.88798
  12 -11   6     2143.93     2143.93    463.03 o   0.92577
  13 -11   6      164.60      164.60    128.30 o   0.96503
 -13 -10   6       49.67       49.67     70.47 o   0.89136
 -12 -10   6     1879.03     1879.03    433.48 o   0.85208
 -11 -10   6     3930.32     3930.32    626.92 o   0.81440
 -10 -10   6    11054.81    11054.81   1051.42 o   0.77857
  -9 -10   6     1123.22     1123.22    335.15 o   0.74484
  -8 -10   6    19576.77    19576.77   1399.17 o   0.71351
  -7 -10   6     8446.90     8446.90    919.07 o   0.68491
  -6 -10   6       63.87       63.87     79.92 o   0.65939
  -5 -10   6     9106.91     9106.91    954.30 o   0.63734
  -4 -10   6      323.12      323.12    179.75 o   0.61912
  -3 -10   6    49356.59    49356.59   2221.63 o   0.60506
  -2 -10   6       71.25       71.25     84.41 o   0.59548
  -1 -10   6    33352.04    33352.04   1826.25 o   0.59059
   0 -10   6     6741.99     6741.99    821.10 o   0.59050
   1 -10   6    61076.03    61076.03   2471.36 o   0.59521
   2 -10   6     6519.18     6519.18    807.41 o   0.60462
   3 -10   6    41836.34    41836.34   2045.39 o   0.61850
   4 -10   6       13.35       13.35     36.53 o   0.63658
   5 -10   6    30581.98    30581.98   1748.77 o   0.65849
   6 -10   6    11485.14    11485.14   1071.69 o   0.68388
   7 -10   6     8971.89     8971.89    947.20 o   0.71236
   8 -10   6    13567.86    13567.86   1164.81 o   0.74360
   9 -10   6    23483.76    23483.76   1532.44 o   0.77724
  10 -10   6     5001.98     5001.98    707.25 o   0.81300
  11 -10   6     2654.34     2654.34    515.20 o   0.85061
  12 -10   6     8183.46     8183.46    904.63 o   0.88984
  13 -10   6      720.01      720.01    268.33 o   0.93047
 -13  -9   6     6685.18     6685.18    817.63 o   0.86128
 -12  -9   6     1177.00     1177.00    343.07 o   0.82040
 -11  -9   6     9400.18     9400.18    969.55 o   0.78102
 -10  -9   6    11299.97    11299.97   1063.01 o   0.74340
  -9  -9   6     1124.80     1124.80    335.38 o   0.70780
  -8  -9   6     7630.15     7630.15    873.51 o   0.67455
  -7  -9   6    19443.87    19443.87   1394.41 o   0.64401
  -6  -9   6     1656.60     1656.60    407.01 o   0.61659
  -5  -9   6    59144.63    59144.63   2431.97 o   0.59271
  -4  -9   6     6923.42     6923.42    832.07 o   0.57283
  -3  -9   6    29977.61    29977.61   1731.40 o   0.55737
  -2  -9   6     2412.96     2412.96    491.22 o   0.54670
  -1  -9   6    56801.45    56801.45   2383.31 o   0.54112
   0  -9   6      138.99      138.99    117.89 o   0.54076
   1  -9   6     8099.40     8099.40    899.97 o   0.54566
   2  -9   6    27863.63    27863.63   1669.24 o   0.55566
   3  -9   6    48438.18    48438.18   2200.87 o   0.57050
   4  -9   6     8730.01     8730.01    934.35 o   0.58981
   5  -9   6    30267.32    30267.32   1739.75 o   0.61318
   6  -9   6     2076.03     2076.03    455.63 o   0.64015
   7  -9   6       55.88       55.88     74.76 o   0.67029
   8  -9   6     7041.60     7041.60    839.14 o   0.70320
   9  -9   6     4621.41     4621.41    679.81 o   0.73851
  10  -9   6     3408.83     3408.83    583.85 o   0.77588
  11  -9   6    11881.94    11881.94   1090.04 o   0.81504
  12  -9   6     1348.51     1348.51    367.22 o   0.85573
  13  -9   6      310.85      310.85    176.31 o   0.89776
 -13  -8   6     5804.36     5804.36    761.86 o   0.83355
 -12  -8   6     9621.36     9621.36    980.89 o   0.79106
 -11  -8   6     1430.17     1430.17    378.18 o   0.74996
 -10  -8   6    27506.88    27506.88   1658.52 o   0.71050
  -9  -8   6      276.26      276.26    166.21 o   0.67296
  -8  -8   6     8692.93     8692.93    932.36 o   0.63769
  -7  -8   6    16494.41    16494.41   1284.31 o   0.60507
  -6  -8   6       78.30       78.30     88.49 o   0.57555
  -5  -8   6    67662.08    67662.08   2601.19 o   0.54966
  -4  -8   6     1250.81     1250.81    353.67 o   0.52790
  -3  -8   6    33778.79    33778.79   1837.90 o   0.51081
  -2  -8   6      541.30      541.30    232.66 o   0.49888
  -1  -8   6   114932.70   114932.70   3390.17 o   0.49247
   0  -8   6    20767.33    20767.33   1441.09 o   0.49181
   1  -8   6    26598.71    26598.71   1630.91 o   0.49691
   2  -8   6     4665.35     4665.35    683.03 o   0.50760
   3  -8   6    72327.41    72327.41   2689.38 o   0.52354
   4  -8   6     9116.30     9116.30    954.79 o   0.54427
   5  -8   6    78083.20    78083.20   2794.34 o   0.56927
   6  -8   6     5914.39     5914.39    769.05 o   0.59800
   7  -8   6    42222.84    42222.84   2054.82 o   0.62995
   8  -8   6    15747.56    15747.56   1254.89 o   0.66465
   9  -8   6      602.42      602.42    245.44 o   0.70170
  10  -8   6     5399.69     5399.69    734.83 o   0.74075
  11  -8   6     8440.71     8440.71    918.73 o   0.78149
  12  -8   6     1303.47     1303.47    361.04 o   0.82368
  13  -8   6     1094.63     1094.63    330.85 o   0.86710
 -13  -7   6    18775.35    18775.35   1370.23 o   0.80839
 -12  -7   6     6835.05     6835.05    826.74 o   0.76433
 -11  -7   6     1029.96     1029.96    320.93 o   0.72153
 -10  -7   6    18093.55    18093.55   1345.12 o   0.68022
  -9  -7   6     3823.60     3823.60    618.35 o   0.64069
  -8  -7   6     7603.15     7603.15    871.96 o   0.60331
  -7  -7   6    50823.72    50823.72   2254.41 o   0.56848
  -6  -7   6    22623.10    22623.10   1504.10 o   0.53671
  -5  -7   6    52438.55    52438.55   2289.95 o   0.50857
  -4  -7   6     5127.22     5127.22    716.05 o   0.48469
  -3  -7   6   107569.41   107569.41   3279.78 o   0.46573
  -2  -7   6    22100.69    22100.69   1486.63 o   0.45231
  -1  -7   6    27543.33    27543.33   1659.62 o   0.44492
   0  -7   6      212.74      212.74    145.86 o   0.44388
   1  -7   6    81263.99    81263.99   2850.68 o   0.44922
   2  -7   6    16477.81    16477.81   1283.66 o   0.46073
   3  -7   6    36614.39    36614.39   1913.49 o   0.47795
   4  -7   6    28769.90    28769.90   1696.17 o   0.50030
   5  -7   6    64414.56    64414.56   2538.00 o   0.52713
   6  -7   6     2241.72     2241.72    473.47 o   0.55778
   7  -7   6    21184.50    21184.50   1455.49 o   0.59167
   8  -7   6     1981.73     1981.73    445.17 o   0.62828
   9  -7   6      226.10      226.10    150.37 o   0.66715
  10  -7   6      107.14      107.14    103.51 o   0.70791
  11  -7   6     4366.99     4366.99    660.83 o   0.75026
  12  -7   6     5494.55     5494.55    741.25 o   0.79394
  13  -7   6     5248.82     5248.82    724.49 o   0.83874
 -13  -6   6     3091.45     3091.45    556.01 o   0.78607
 -12  -6   6     9773.41     9773.41    988.61 o   0.74050
 -11  -6   6     3620.01     3620.01    601.67 o   0.69603
 -10  -6   6    17985.77    17985.77   1341.11 o   0.65291
  -9  -6   6    12207.47    12207.47   1104.87 o   0.61140
  -8  -6   6     1858.30     1858.30    431.08 o   0.57186
  -7  -6   6    25027.52    25027.52   1582.01 o   0.53473
  -6  -6   6     9023.85     9023.85    949.94 o   0.50055
  -5  -6   6    28257.37    28257.37   1680.99 o   0.46996
  -4  -6   6     1497.92     1497.92    387.03 o   0.44371
  -3  -6   6    96213.15    96213.15   3101.82 o   0.42259
  -2  -6   6    17948.12    17948.12   1339.71 o   0.40742
  -1  -6   6    36882.45    36882.45   1920.48 o   0.39886
   0  -6   6     5547.27     5547.27    744.80 o   0.39736
   1  -6   6   182251.52   182251.52   4269.09 o   0.40298
   2  -6   6     1211.66     1211.66    348.09 o   0.41543
   3  -6   6    41336.17    41336.17   2033.13 o   0.43414
   4  -6   6    24209.64    24209.64   1555.94 o   0.45834
   5  -6   6    96037.30    96037.30   3098.99 o   0.48720
   6  -6   6    20016.44    20016.44   1414.79 o   0.51995
   7  -6   6    95228.61    95228.61   3085.91 o   0.55591
   8  -6   6       33.92       33.92     58.24 o   0.59449
   9  -6   6    25239.84    25239.84   1588.70 o   0.63521
  10  -6   6      285.28      285.28    168.90 o   0.67770
  11  -6   6     2576.32     2576.32    507.57 o   0.72163
  12  -6   6    21036.22    21036.22   1450.39 o   0.76676
  13  -6   6    10042.44    10042.44   1002.12 o   0.81289
 -13  -5   6      883.04      883.04    297.16 o   0.76683
 -12  -5   6    16163.88    16163.88   1271.37 o   0.71985
 -11  -5   6     7882.17     7882.17    887.82 o   0.67382
 -10  -5   6    11082.04    11082.04   1052.71 o   0.62895
  -9  -5   6    73173.30    73173.30   2705.06 o   0.58552
  -8  -5   6    20852.27    20852.27   1444.03 o   0.54385
  -7  -5   6    41201.84    41201.84   2029.82 o   0.50440
  -6  -5   6    49832.21    49832.21   2232.31 o   0.46772
  -5  -5   6    84250.62    84250.62   2902.60 o   0.43451
  -4  -5   6    42836.91    42836.91   2069.71 o   0.40563
  -3  -5   6    68245.05    68245.05   2612.38 o   0.38206
  -2  -5   6      128.36      128.36    113.30 o   0.36483
  -1  -5   6   178941.72   178941.72   4230.15 o   0.35487
   0  -5   6   136876.20   136876.20   3699.68 o   0.35279
   1  -5   6    75036.35    75036.35   2739.28 o   0.35873
   2  -5   6     7541.83     7541.83    868.44 o   0.37230
   3  -5   6   130816.03   130816.03   3616.85 o   0.39272
   4  -5   6      772.29      772.29    277.90 o   0.41899
   5  -5   6     9938.57     9938.57    996.92 o   0.45007
   6  -5   6    26155.11    26155.11   1617.25 o   0.48506
   7  -5   6    14260.59    14260.59   1194.18 o   0.52316
   8  -5   6     7882.17     7882.17    887.82 o   0.56374
   9  -5   6    24928.33    24928.33   1578.87 o   0.60631
  10  -5   6     4890.66     4890.66    699.33 o   0.65047
  11  -5   6      409.27      409.27    202.30 o   0.69593
  12  -5   6     7224.63     7224.63    849.98 o   0.74244
  13  -5   6       92.64       92.64     96.25 o   0.78982
 -13  -4   6    41271.42    41271.42   2031.54 o   0.75090
 -12  -4   6    20257.47    20257.47   1423.29 o   0.70266
 -11  -4   6     2105.90     2105.90    458.90 o   0.65522
 -10  -4   6     2276.13     2276.13    477.09 o   0.60876
  -9  -4   6    15185.28    15185.28   1232.29 o   0.56353
  -8  -4   6    15240.65    15240.65   1234.53 o   0.51984
  -7  -4   6    24835.89    24835.89   1575.94 o   0.47813
  -6  -4   6     5969.81     5969.81    772.65 o   0.43895
  -5  -4   6    31627.22    31627.22   1778.40 o   0.40304
  -4  -4   6    22350.46    22350.46   1495.01 o   0.37136
  -3  -4   6    88026.63    88026.63   2966.93 o   0.34506
  -2  -4   6     1849.38     1849.38    430.04 o   0.32546
  -1  -4   6   265535.44   265535.44   5153.01 o   0.31382
   0  -4   6     4323.62     4323.62    657.54 o   0.31103
   1  -4   6    84257.07    84257.07   2902.71 o   0.31732
   2  -4   6     5985.67     5985.67    773.67 o   0.33218
   3  -4   6   353898.25   353898.25   5948.93 o   0.35453
   4  -4   6       86.23       86.23     92.86 o   0.38306
   5  -4   6    94356.87    94356.87   3071.76 o   0.41651
   6  -4   6     2782.81     2782.81    527.52 o   0.45379
   7  -4   6   120443.45   120443.45   3470.50 o   0.49403
   8  -4   6     8320.31     8320.31    912.16 o   0.53656
   9  -4   6    67904.06    67904.06   2605.84 o   0.58089
  10  -4   6    11775.59    11775.59   1085.15 o   0.62663
  11  -4   6     8190.91     8190.91    905.04 o   0.67350
  12  -4   6     3325.11     3325.11    576.64 o   0.72127
  13  -4   6      237.86      237.86    154.23 o   0.76977
 -13  -3   6       64.92       64.92     80.57 o   0.73850
 -12  -3   6    20241.10    20241.10   1422.71 o   0.68919
 -11  -3   6    26900.54    26900.54   1640.14 o   0.64054
 -10  -3   6     6072.67     6072.67    779.27 o   0.59271
  -9  -3   6    44680.45    44680.45   2113.78 o   0.54590
  -8  -3   6    20326.59    20326.59   1425.71 o   0.50040
  -7  -3   6    55328.35    55328.35   2352.20 o   0.45662
  -6  -3   6    43227.26    43227.26   2079.12 o   0.41509
  -5  -3   6    42916.90    42916.90   2071.64 o   0.37655
  -4  -3   6    34011.93    34011.93   1844.23 o   0.34203
  -3  -3   6   233869.31   233869.31   4836.00 o   0.31284
  -2  -3   6   118496.30   118496.30   3442.33 o   0.29062
  -1  -3   6    21708.53    21708.53   1473.38 o   0.27702
   0  -3   6    12659.10    12659.10   1125.13 o   0.27336
   1  -3   6    93951.07    93951.07   3065.14 o   0.28001
   2  -3   6    57347.18    57347.18   2394.73 o   0.29628
   3  -3   6    27288.38    27288.38   1651.92 o   0.32072
   4  -3   6      199.27      199.27    141.16 o   0.35161
   5  -3   6    32410.32    32410.32   1800.29 o   0.38743
   6  -3   6    16586.98    16586.98   1287.90 o   0.42693
   7  -3   6     1258.60     1258.60    354.77 o   0.46919
   8  -3   6    24152.34    24152.34   1554.10 o   0.51352
   9  -3   6      616.80      616.80    248.35 o   0.55943
  10  -3   6     2641.41     2641.41    513.95 o   0.60657
  11  -3   6    29061.26    29061.26   1704.74 o   0.65466
  12  -3   6     1662.18     1662.18    407.70 o   0.70352
  13  -3   6     3524.31     3524.31    593.66 o   0.75299
 -13  -2   6     1700.41     1700.41    412.36 o   0.72981
 -12  -2   6    15026.02    15026.02   1225.81 o   0.67967
 -11  -2   6     3191.80     3191.80    564.96 o   0.63007
 -10  -2   6    26883.46    26883.46   1639.62 o   0.58114
  -9  -2   6     9954.72     9954.72    997.73 o   0.53306
  -8  -2   6    18823.98    18823.98   1372.01 o   0.48608
  -7  -2   6    24631.95    24631.95   1569.46 o   0.44057
  -6  -2   6    40628.93    40628.93   2015.66 o   0.39702
  -5  -2   6   213179.72   213179.72   4617.14 o   0.35616
  -4  -2   6    15189.07    15189.07   1232.44 o   0.31901
  -3  -2   6   252384.89   252384.89   5023.79 o   0.28702
  -2  -2   6    84513.94    84513.94   2907.13 o   0.26210
  -1  -2   6   163688.23   163688.23   4045.84 o   0.24639
   0  -2   6    12567.85    12567.85   1121.06 o   0.24170
   1  -2   6   782641.94   782641.94   8846.71 o   0.24865
   2  -2   6     6749.83     6749.83    821.57 o   0.26633
   3  -2   6   326413.00   326413.00   5713.26 o   0.29280
   4  -2   6    20757.11    20757.11   1440.73 o   0.32593
   5  -2   6   376155.13   376155.13   6133.15 o   0.36391
   6  -2   6     3328.84     3328.84    576.96 o   0.40537
   7  -2   6    74360.06    74360.06   2726.90 o   0.44936
   8  -2   6    38067.64    38067.64   1951.09 o   0.49519
   9  -2   6    47325.85    47325.85   2175.45 o   0.54240
  10  -2   6    24504.22    24504.22   1565.38 o   0.59067
  11  -2   6    38198.25    38198.25   1954.44 o   0.63975
  12  -2   6     1804.92     1804.92    424.84 o   0.68946
  13  -2   6     6651.79     6651.79    815.59 o   0.73969
 -13  -1   6    21280.12    21280.12   1458.77 o   0.72496
 -12  -1   6     5780.17     5780.17    760.27 o   0.67426
 -11  -1   6    13306.50    13306.50   1153.54 o   0.62401
 -10  -1   6    25646.70    25646.70   1601.46 o   0.57432
  -9  -1   6     1007.96     1007.96    317.48 o   0.52536
  -8  -1   6    31793.19    31793.19   1783.06 o   0.47735
  -7  -1   6    14398.56    14398.56   1199.94 o   0.43059
  -6  -1   6    28586.19    28586.19   1690.75 o   0.38557
  -5  -1   6   132313.86   132313.86   3637.50 o   0.34294
  -4  -1   6    44334.80    44334.80   2105.58 o   0.30374
  -3  -1   6    11097.49    11097.49   1053.45 o   0.26944
  -2  -1   6    45522.54    45522.54   2133.60 o   0.24216
  -1  -1   6   107911.85   107911.85   3284.99 o   0.22446
   0  -1   6   443252.53   443252.53   6657.72 o   0.21867
   1  -1   6      832.59      832.59    288.55 o   0.22572
   2  -1   6     6927.49     6927.49    832.32 o   0.24451
   3  -1   6    12903.18    12903.18   1135.92 o   0.27261
   4  -1   6    89159.88    89159.88   2985.97 o   0.30748
   5  -1   6    16355.67    16355.67   1278.89 o   0.34708
   6  -1   6       27.62       27.62     52.55 o   0.38999
   7  -1   6     4092.55     4092.55    639.73 o   0.43522
   8  -1   6     2093.72     2093.72    457.57 o   0.48211
   9  -1   6     4740.33     4740.33    688.50 o   0.53023
  10  -1   6      717.99      717.99    267.95 o   0.57928
  11  -1   6     3681.24     3681.24    606.73 o   0.62903
  12  -1   6      152.84      152.84    123.63 o   0.67933
  13  -1   6    17628.55    17628.55   1327.73 o   0.73006
 -13   0   6     2617.72     2617.72    511.64 o   0.72403
 -12   0   6    10729.27    10729.27   1035.82 o   0.67306
 -11   0   6    20532.41    20532.41   1432.91 o   0.62249
 -10   0   6    39104.80    39104.80   1977.49 o   0.57244
  -9   0   6        3.68        3.68     19.19 o   0.52304
  -8   0   6    68534.55    68534.55   2617.91 o   0.47450
  -7   0   6   149272.08   149272.08   3863.57 o   0.42712
  -6   0   6     7537.13     7537.13    868.17 o   0.38132
  -5   0   6   113475.02   113475.02   3368.61 o   0.33776
  -4   0   6    36531.41    36531.41   1911.32 o   0.29741
  -3   0   6   145076.22   145076.22   3808.89 o   0.26177
  -2   0   6     3718.22     3718.22    609.77 o   0.23301
  -1   0   6  1178829.38  1178829.38  10857.39 o   0.21392
   0   0   6   128129.36   128129.36   3579.52 o   0.20718
   1   0   6  1134174.50  1134174.50  10649.76 o   0.21398
   2   0   6     5580.14     5580.14    747.00 o   0.23312
   3   0   6   383902.13   383902.13   6195.98 o   0.26192
   4   0   6    20647.37    20647.37   1436.92 o   0.29759
   5   0   6    58995.61    58995.61   2428.90 o   0.33795
   6   0   6      206.24      206.24    143.61 o   0.38153
   7   0   6   137187.31   137187.31   3703.88 o   0.42733
   8   0   6    22327.94    22327.94   1494.25 o   0.47472
   9   0   6    81467.95    81467.95   2854.26 o   0.52326
  10   0   6     3579.01     3579.01    598.25 o   0.57266
  11   0   6     5175.31     5175.31    719.40 o   0.62272
  12   0   6    46849.60    46849.60   2164.48 o   0.67329
  13   0   6    16758.74    16758.74   1294.56 o   0.72426
 -13   1   6     2735.86     2735.86    523.05 o   0.72703
 -12   1   6    12659.08    12659.08   1125.13 o   0.67609
 -11   1   6     5664.47     5664.47    752.63 o   0.62555
 -10   1   6    23541.33    23541.33   1534.32 o   0.57552
  -9   1   6     5872.43     5872.43    766.32 o   0.52615
  -8   1   6    55043.39    55043.39   2346.13 o   0.47765
  -7   1   6     7723.18     7723.18    878.82 o   0.43029
  -6   1   6    50365.09    50365.09   2244.22 o   0.38452
  -5   1   6    34978.11    34978.11   1870.24 o   0.34097
  -4   1   6   124730.93   124730.93   3531.73 o   0.30060
  -3   1   6    62114.14    62114.14   2492.27 o   0.26487
  -2   1   6   195592.23   195592.23   4422.58 o   0.23591
  -1   1   6    17492.74    17492.74   1322.60 o   0.21644
   0   1   6   439343.84   439343.84   6628.30 o   0.20914
   1   1   6    99557.63    99557.63   3155.28 o   0.21524
   2   1   6   226650.52   226650.52   4760.78 o   0.23370
   3   1   6     5472.61     5472.61    739.77 o   0.26191
   4   1   6      471.50      471.50    217.14 o   0.29712
   5   1   6     7841.55     7841.55    885.53 o   0.33714
   6   1   6    21522.72    21522.72   1467.06 o   0.38045
   7   1   6    42869.96    42869.96   2070.51 o   0.42605
   8   1   6     1711.04     1711.04    413.65 o   0.47327
   9   1   6     4170.11     4170.11    645.76 o   0.52169
  10   1   6     5523.31     5523.31    743.19 o   0.57099
  11   1   6     5874.28     5874.28    766.44 o   0.62096
  12   1   6    25836.00    25836.00   1607.36 o   0.67146
  13   1   6     3633.61     3633.61    602.79 o   0.72237
 -13   2   6      201.65      201.65    142.01 o   0.73392
 -12   2   6    35109.19    35109.19   1873.74 o   0.68329
 -11   2   6     1881.45     1881.45    433.76 o   0.63311
 -10   2   6    14266.85    14266.85   1194.44 o   0.58350
  -9   2   6   120376.80   120376.80   3469.54 o   0.53461
  -8   2   6     8283.25     8283.25    910.12 o   0.48667
  -7   2   6     4415.51     4415.51    664.49 o   0.43998
  -6   2   6    69016.97    69016.97   2627.11 o   0.39499
  -5   2   6    26974.06    26974.06   1642.38 o   0.35234
  -4   2   6     4276.84     4276.84    653.98 o   0.31301
  -3   2   6   393575.31   393575.31   6273.56 o   0.27838
  -2   2   6   145271.92   145271.92   3811.46 o   0.25044
  -1   2   6   640742.06   640742.06   8004.64 o   0.23161
   0   2   6    31165.37    31165.37   1765.37 o   0.22419
   1   2   6   489574.41   489574.41   6996.96 o   0.22930
   2   2   6     6975.23     6975.23    835.18 o   0.24615
   3   2   6   148462.58   148462.58   3853.08 o   0.27259
   4   2   6    17704.35    17704.35   1330.58 o   0.30613
   5   2   6    74518.88    74518.88   2729.81 o   0.34470
   6   2   6    20568.43    20568.43   1434.17 o   0.38681
   7   2   6    68267.80    68267.80   2612.81 o   0.43143
   8   2   6     2892.69     2892.69    537.84 o   0.47784
   9   2   6    34276.06    34276.06   1851.38 o   0.52557
  10   2   6    27917.38    27917.38   1670.85 o   0.57430
  11   2   6    34926.46    34926.46   1868.86 o   0.62379
  12   2   6     7768.66     7768.66    881.40 o   0.67388
  13   2   6      276.94      276.94    166.42 o   0.72443
 -13   3   6      991.20      991.20    314.83 o   0.74459
 -12   3   6    34216.93    34216.93   1849.78 o   0.69454
 -11   3   6     5365.19     5365.19    732.47 o   0.64503
 -10   3   6    25093.34    25093.34   1584.09 o   0.59618
  -9   3   6    14043.44    14043.44   1185.05 o   0.54818
  -8   3   6    17400.52    17400.52   1319.11 o   0.50126
  -7   3   6     4218.70     4218.70    649.52 o   0.45577
  -6   3   6   134488.59   134488.59   3667.27 o   0.41217
  -5   3   6     9167.75     9167.75    957.48 o   0.37113
  -4   3   6   168261.69   168261.69   4101.97 o   0.33361
  -3   3   6    22645.12    22645.12   1504.83 o   0.30091
  -2   3   6   261543.45   261543.45   5114.13 o   0.27477
  -1   3   6    43657.21    43657.21   2089.43 o   0.25719
   0   3   6    47011.23    47011.23   2168.21 o   0.24998
   1   3   6      823.17      823.17    286.91 o   0.25403
   2   3   6   141185.70   141185.70   3757.47 o   0.26884
   3   3   6   211601.56   211601.56   4600.02 o   0.29277
   4   3   6    45720.94    45720.94   2138.25 o   0.32381
   5   3   6    92064.58    92064.58   3034.21 o   0.36012
   6   3   6     6954.56     6954.56    833.94 o   0.40027
   7   3   6      603.32      603.32    245.62 o   0.44323
   8   3   6    16801.68    16801.68   1296.21 o   0.48824
   9   3   6      541.27      541.27    232.65 o   0.53479
  10   3   6    14008.11    14008.11   1183.56 o   0.58252
  11   3   6    12914.11    12914.11   1136.40 o   0.63115
  12   3   6       57.63       57.63     75.92 o   0.68049
  13   3   6     1200.94     1200.94    346.55 o   0.73040
 -13   4   6     4272.06     4272.06    653.61 o   0.75888
 -12   4   6     6407.75     6407.75    800.48 o   0.70965
 -11   4   6     4878.29     4878.29    698.45 o   0.66106
 -10   4   6    26289.50    26289.50   1621.40 o   0.61327
  -9   4   6     7651.40     7651.40    874.72 o   0.56647
  -8   4   6    16426.49    16426.49   1281.66 o   0.52094
  -7   4   6    31897.74    31897.74   1785.99 o   0.47704
  -6   4   6    13241.74    13241.74   1150.73 o   0.43526
  -5   4   6    54251.94    54251.94   2329.20 o   0.39628
  -4   4   6   172566.77   172566.77   4154.12 o   0.36100
  -3   4   6   154711.09   154711.09   3933.33 o   0.33061
  -2   4   6    29381.48    29381.48   1714.10 o   0.30656
  -1   4   6    57681.38    57681.38   2401.69 o   0.29044
   0   4   6    29313.63    29313.63   1712.12 o   0.28360
   1   4   6    74855.17    74855.17   2735.97 o   0.28670
   2   4   6    34345.95    34345.95   1853.27 o   0.29944
   3   4   6   202972.02   202972.02   4505.24 o   0.32068
   4   4   6     4892.06     4892.06    699.43 o   0.34885
   5   4   6   207738.14   207738.14   4557.83 o   0.38244
   6   4   6    21999.57    21999.57   1483.23 o   0.42014
   7   4   6     6050.93     6050.93    777.88 o   0.46095
   8   4   6    12524.60    12524.60   1119.13 o   0.50411
   9   4   6    51619.68    51619.68   2272.00 o   0.54908
  10   4   6     1491.36     1491.36    386.18 o   0.59543
  11   4   6    14985.74    14985.74   1224.16 o   0.64287
  12   4   6       25.25       25.25     50.25 o   0.69118
  13   4   6     2204.96     2204.96    469.57 o   0.74019
 -13   5   6      112.12      112.12    105.89 o   0.77659
 -12   5   6     2883.52     2883.52    536.98 o   0.72837
 -11   5   6     6289.44     6289.44    793.06 o   0.68091
 -10   5   6    33748.41    33748.41   1837.07 o   0.63440
  -9   5   6    22448.97    22448.97   1498.30 o   0.58906
  -8   5   6    49175.31    49175.31   2217.55 o   0.54517
  -7   5   6    12332.67    12332.67   1110.53 o   0.50311
  -6   5   6    10445.12    10445.12   1022.01 o   0.46340
  -5   5   6    39238.15    39238.15   1980.86 o   0.42667
  -4   5   6   204246.47   204246.47   4519.36 o   0.39377
  -3   5   6     2430.07     2430.07    492.96 o   0.36574
  -2   5   6    31996.15    31996.15   1788.75 o   0.34376
  -1   5   6     2422.37     2422.37    492.18 o   0.32905
   0   5   6   151749.98   151749.98   3895.51 o   0.32260
   1   5   6    62349.54    62349.54   2496.99 o   0.32491
   2   5   6    11758.47    11758.47   1084.36 o   0.33581
   3   5   6    37072.83    37072.83   1925.43 o   0.35448
   4   5   6      921.39      921.39    303.54 o   0.37980
   5   5   6    80235.40    80235.40   2832.59 o   0.41054
   6   5   6    30882.22    30882.22   1757.33 o   0.44556
   7   5   6      269.29      269.29    164.10 o   0.48395
   8   5   6     6880.52     6880.52    829.49 o   0.52497
   9   5   6     1399.34     1399.34    374.08 o   0.56804
  10   5   6     1656.14     1656.14    406.96 o   0.61274
  11   5   6     2524.60     2524.60    502.45 o   0.65873
  12   5   6    10763.78    10763.78   1037.49 o   0.70576
  13   5   6     4753.93     4753.93    689.49 o   0.75364
 -13   6   6       19.50       19.50     44.16 o   0.79749
 -12   6   6    10856.60    10856.60   1041.95 o   0.75043
 -11   6   6      350.64      350.64    187.25 o   0.70427
 -10   6   6    11188.38    11188.38   1057.75 o   0.65920
  -9   6   6     1387.16     1387.16    372.45 o   0.61546
  -8   6   6    51913.86    51913.86   2278.46 o   0.57336
  -7   6   6      400.93      400.93    200.23 o   0.53327
  -6   6   6    61165.86    61165.86   2473.17 o   0.49570
  -5   6   6   105653.05   105653.05   3250.43 o   0.46126
  -4   6   6    39361.95    39361.95   1983.98 o   0.43070
  -3   6   6    11874.65    11874.65   1089.71 o   0.40489
  -2   6   6   108994.40   108994.40   3301.43 o   0.38479
  -1   6   6    44891.12    44891.12   2118.75 o   0.37134
   0   6   6    83521.39    83521.39   2890.01 o   0.36527
   1   6   6    81192.79    81192.79   2849.43 o   0.36694
   2   6   6      382.58      382.58    195.60 o   0.37626
   3   6   6   108407.86   108407.86   3292.53 o   0.39267
   4   6   6    11175.50    11175.50   1057.14 o   0.41534
   5   6   6    20958.36    20958.36   1447.70 o   0.44331
   6   6   6      309.84      309.84    176.02 o   0.47565
   7   6   6   140994.77   140994.77   3754.93 o   0.51152
   8   6   6       70.49       70.49     83.96 o   0.55024
   9   6   6    42317.90    42317.90   2057.13 o   0.59125
  10   6   6      694.63      694.63    263.56 o   0.63409
  11   6   6      210.73      210.73    145.17 o   0.67844
  12   6   6      855.04      855.04    292.41 o   0.72400
  13   6   6     3154.12     3154.12    561.62 o   0.77057
 -13   7   6     6021.78     6021.78    776.00 o   0.82134
 -12   7   6    12712.08    12712.08   1127.48 o   0.77555
 -11   7   6      123.33      123.33    111.05 o   0.73079
 -10   7   6      945.00      945.00    307.41 o   0.68726
  -9   7   6     4013.32     4013.32    633.51 o   0.64522
  -8   7   6    18350.84    18350.84   1354.65 o   0.60496
  -7   7   6      636.10      636.10    252.21 o   0.56688
  -6   7   6   106264.50   106264.50   3259.82 o   0.53143
  -5   7   6      225.36      225.36    150.12 o   0.49918
  -4   7   6     3294.14     3294.14    573.95 o   0.47080
  -3   7   6     2494.84     2494.84    499.48 o   0.44700
  -2   7   6   101297.09   101297.09   3182.72 o   0.42857
  -1   7   6    19739.63    19739.63   1404.98 o   0.41621
   0   7   6    21748.14    21748.14   1474.73 o   0.41047
   1   7   6     1359.66     1359.66    368.74 o   0.41162
   2   7   6    28892.83    28892.83   1699.79 o   0.41962
   3   7   6     8750.24     8750.24    935.43 o   0.43409
   4   7   6    28561.76    28561.76   1690.02 o   0.45440
   5   7   6     8985.86     8985.86    947.94 o   0.47982
   6   7   6      173.62      173.62    131.77 o   0.50957
   7   7   6    90997.19    90997.19   3016.57 o   0.54296
   8   7   6     6092.86     6092.86    780.57 o   0.57934
   9   7   6       74.36       74.36     86.23 o   0.61820
  10   7   6     3823.50     3823.50    618.34 o   0.65910
  11   7   6     3182.43     3182.43    564.13 o   0.70167
  12   7   6     1241.63     1241.63    352.37 o   0.74563
  13   7   6     6693.82     6693.82    818.16 o   0.79075
 -13   8   6     2479.57     2479.57    497.95 o   0.84788
 -12   8   6     7594.51     7594.51    871.46 o   0.80344
 -11   8   6     6768.42     6768.42    822.70 o   0.76015
 -10   8   6     9580.89     9580.89    978.82 o   0.71821
  -9   8   6     5464.58     5464.58    739.23 o   0.67788
  -8   8   6    22365.97    22365.97   1495.53 o   0.63947
  -7   8   6     8369.48     8369.48    914.85 o   0.60335
  -6   8   6   116471.81   116471.81   3412.80 o   0.56993
  -5   8   6      957.62      957.62    309.45 o   0.53974
  -4   8   6    21054.55    21054.55   1451.02 o   0.51333
  -3   8   6    68902.09    68902.09   2624.92 o   0.49132
  -2   8   6    22046.04    22046.04   1484.79 o   0.47432
  -1   8   6    21162.77    21162.77   1454.74 o   0.46289
   0   8   6    19062.48    19062.48   1380.67 o   0.45744
   1   8   6    56221.72    56221.72   2371.11 o   0.45818
   2   8   6     6767.87     6767.87    822.67 o   0.46509
   3   8   6     4940.18     4940.18    702.86 o   0.47789
   4   8   6      377.70      377.70    194.35 o   0.49614
   5   8   6    33715.76    33715.76   1836.19 o   0.51925
   6   8   6      802.30      802.30    283.25 o   0.54662
   7   8   6    65926.86    65926.86   2567.62 o   0.57763
   8   8   6      670.54      670.54    258.95 o   0.61174
   9   8   6    19174.65    19174.65   1384.73 o   0.64845
  10   8   6        2.52        2.52     15.88 o   0.68735
  11   8   6     7933.21     7933.21    890.69 o   0.72808
  12   8   6     3026.83     3026.83    550.17 o   0.77036
  13   8   6      907.96      907.96    301.32 o   0.81395
 -13   9   6     1404.66     1404.66    374.79 o   0.87688
 -12   9   6       46.38       46.38     68.11 o   0.83382
 -11   9   6     9045.71     9045.71    951.09 o   0.79202
 -10   9   6     6894.99     6894.99    830.36 o   0.75168
  -9   9   6     1773.20     1773.20    421.09 o   0.71306
  -8   9   6    15129.58    15129.58   1230.02 o   0.67645
  -7   9   6     2117.66     2117.66    460.18 o   0.64219
  -6   9   6    35034.27    35034.27   1871.74 o   0.61068
  -5   9   6     4975.78     4975.78    705.39 o   0.58237
  -4   9   6    88989.54    88989.54   2983.11 o   0.55774
  -3   9   6     6623.57     6623.57    813.85 o   0.53730
  -2   9   6     3025.71     3025.71    550.06 o   0.52154
  -1   9   6     8921.18     8921.18    944.52 o   0.51089
   0   9   6    44911.21    44911.21   2119.23 o   0.50569
   1   9   6     8316.06     8316.06    911.92 o   0.50609
   2   9   6    59362.09    59362.09   2436.43 o   0.51209
   3   9   6    18965.72    18965.72   1377.16 o   0.52348
   4   9   6    28546.52    28546.52   1689.57 o   0.53994
   5   9   6    48418.36    48418.36   2200.42 o   0.56101
   6   9   6     7081.37     7081.37    841.51 o   0.58620
   7   9   6      725.48      725.48    269.35 o   0.61500
   8   9   6     2068.96     2068.96    454.86 o   0.64693
   9   9   6     5390.10     5390.10    734.17 o   0.68155
  10   9   6      183.97      183.97    135.63 o   0.71847
  11   9   6    16693.14    16693.14   1292.02 o   0.75735
  12   9   6      930.04      930.04    304.96 o   0.79791
  13   9   6     2578.54     2578.54    507.79 o   0.83990
 -13  10   6      412.60      412.60    203.13 o   0.90810
 -12  10   6     4070.01     4070.01    637.97 o   0.86644
 -11  10   6     1877.88     1877.88    433.35 o   0.82612
 -10  10   6    13642.03    13642.03   1167.99 o   0.78736
  -9  10   6      116.64      116.64    108.00 o   0.75039
  -8  10   6    29875.98    29875.98   1728.47 o   0.71550
  -7  10   6      413.61      413.61    203.37 o   0.68301
  -6  10   6     1432.92     1432.92    378.54 o   0.65326
  -5  10   6    10372.63    10372.63   1018.46 o   0.62666
  -4  10   6    47022.29    47022.29   2168.46 o   0.60361
  -3  10   6     2316.43     2316.43    481.29 o   0.58454
  -2  10   6     5855.25     5855.25    765.20 o   0.56985
  -1  10   6    31980.07    31980.07   1788.30 o   0.55988
   0  10   6     2732.75     2732.75    522.76 o   0.55489
   1  10   6     4773.27     4773.27    690.89 o   0.55501
   2  10   6     1095.58     1095.58    331.00 o   0.56024
   3  10   6    12335.49    12335.49   1110.65 o   0.57044
   4  10   6      629.90      629.90    250.98 o   0.58534
   5  10   6    24088.66    24088.66   1552.05 o   0.60461
   6  10   6      272.22      272.22    164.99 o   0.62783
   7  10   6      572.08      572.08    239.18 o   0.65460
   8  10   6      566.77      566.77    238.07 o   0.68448
   9  10   6    10713.54    10713.54   1035.06 o   0.71710
  10  10   6     1238.23     1238.23    351.88 o   0.75209
  11  10   6    40566.00    40566.00   2014.10 o   0.78915
  12  10   6      555.49      555.49    235.69 o   0.82799
  13  10   6       95.72       95.72     97.84 o   0.86838
 -13  11   6     3827.46     3827.46    618.66 o   0.94132
 -12  11   6     3362.62     3362.62    579.88 o   0.90104
 -11  11   6      559.73      559.73    236.59 o   0.86219
 -10  11   6    11680.03    11680.03   1080.74 o   0.82496
  -9  11   6    17068.04    17068.04   1306.45 o   0.78958
  -8  11   6    28995.57    28995.57   1702.81 o   0.75632
  -7  11   6        2.10        2.10     14.49 o   0.72546
  -6  11   6     6940.89     6940.89    833.12 o   0.69733
  -5  11   6     2453.95     2453.95    495.37 o   0.67227
  -4  11   6    23328.79    23328.79   1527.38 o   0.65063
  -3  11   6        3.90        3.90     19.75 o   0.63277
  -2  11   6    64780.55    64780.55   2545.20 o   0.61900
  -1  11   6    10510.92    10510.92   1025.23 o   0.60961
   0  11   6     9942.41     9942.41    997.12 o   0.60481
   1  11   6      304.53      304.53    174.51 o   0.60469
   2  11   6    41392.83    41392.83   2034.52 o   0.60927
   3  11   6    23726.26    23726.26   1540.33 o   0.61844
   4  11   6    16497.25    16497.25   1284.42 o   0.63200
   5  11   6      920.13      920.13    303.34 o   0.64967
   6  11   6      215.59      215.59    146.83 o   0.67114
   7  11   6     1456.54     1456.54    381.65 o   0.69604
   8  11   6      419.06      419.06    204.71 o   0.72403
   9  11   6     6568.54     6568.54    810.47 o   0.75476
  10  11   6     1245.30     1245.30    352.89 o   0.78791
  11  11   6    16568.77    16568.77   1287.20 o   0.82319
  12  11   6      127.98      127.98    113.13 o   0.86034
  13  11   6     4545.69     4545.69    674.22 o   0.89912
 -13  12   6     1475.43     1475.43    384.11 o   0.97633
 -12  12   6     5787.62     5787.62    760.76 o   0.93741
 -11  12   6      332.65      332.65    182.39 o   0.89998
 -10  12   6    15104.47    15104.47   1229.00 o   0.86422
  -9  12   6     6719.58     6719.58    819.73 o   0.83035
  -8  12   6     3863.76     3863.76    621.59 o   0.79862
  -7  12   6        8.43        8.43     29.03 o   0.76929
  -6  12   6     5164.36     5164.36    718.63 o   0.74263
  -5  12   6     1465.95     1465.95    382.88 o   0.71896
  -4  12   6       65.70       65.70     81.05 o   0.69858
  -3  12   6      964.24      964.24    310.52 o   0.68177
  -2  12   6    29297.33    29297.33   1711.65 o   0.66881
  -1  12   6      721.38      721.38    268.59 o   0.65992
   0  12   6     1627.07     1627.07    403.37 o   0.65528
   1  12   6     5865.36     5865.36    765.86 o   0.65496
   2  12   6     1014.25     1014.25    318.47 o   0.65899
   3  12   6    24917.42    24917.42   1578.53 o   0.66727
   4  12   6     2408.99     2408.99    490.81 o   0.67965
   5  12   6      327.72      327.72    181.03 o   0.69592
   6  12   6     1608.04     1608.04    401.00 o   0.71581
   7  12   6      243.80      243.80    156.14 o   0.73903
   8  12   6      710.79      710.79    266.61 o   0.76527
   9  12   6    15888.68    15888.68   1260.50 o   0.79423
  10  12   6        2.04        2.04     14.27 o   0.82564
  11  12   6     3548.69     3548.69    595.71 o   0.85921
  12  12   6     1100.35     1100.35    331.71 o   0.89471
  13  12   6     5411.38     5411.38    735.62 o   0.93192
 -13  13   6     1192.46     1192.46    345.32 o   1.01295
 -12  13   6     4875.51     4875.51    698.25 o   0.97536
 -11  13   6     3365.37     3365.37    580.12 o   0.93929
 -10  13   6    13725.53    13725.53   1171.56 o   0.90493
  -9  13   6      221.26      221.26    148.75 o   0.87249
  -8  13   6     6328.04     6328.04    795.49 o   0.84219
  -7  13   6     1896.23     1896.23    435.46 o   0.81426
  -6  13   6    19980.75    19980.75   1413.53 o   0.78895
  -5  13   6      435.91      435.91    208.79 o   0.76653
  -4  13   6     3832.19     3832.19    619.05 o   0.74726
  -3  13   6     4644.77     4644.77    681.53 o   0.73139
  -2  13   6    14805.77    14805.77   1216.79 o   0.71913
  -1  13   6      996.56      996.56    315.68 o   0.71068
   0  13   6    38981.11    38981.11   1974.36 o   0.70618
   1  13   6     6265.44     6265.44    791.55 o   0.70570
   2  13   6     6411.11     6411.11    800.69 o   0.70924
   3  13   6     5408.90     5408.90    735.45 o   0.71675
   4  13   6     6637.12     6637.12    814.69 o   0.72811
   5  13   6     1160.09     1160.09    340.60 o   0.74313
   6  13   6      553.90      553.90    235.35 o   0.76161
   7  13   6     2296.67     2296.67    479.24 o   0.78330
   8  13   6      119.51      119.51    109.32 o   0.80793
   9  13   6     8794.43     8794.43    937.79 o   0.83526
  10  13   6      414.88      414.88    203.69 o   0.86502
  11  13   6      230.72      230.72    151.89 o   0.89696
  12  13   6      113.90      113.90    106.72 o   0.93088
  13  13   6     5424.67     5424.67    736.52 o   0.96655
 -13 -13   7     5185.22     5185.22    720.08 o   1.00339
 -12 -13   7      127.95      127.95    113.12 o   0.96909
 -11 -13   7     3652.52     3652.52    604.36 o   0.93657
 -10 -13   7       36.43       36.43     60.36 o   0.90604
  -9 -13   7     4827.73     4827.73    694.82 o   0.87769
  -8 -13   7     4943.05     4943.05    703.07 o   0.85174
  -7 -13   7     6460.01     6460.01    803.74 o   0.82843
  -6 -13   7     2622.32     2622.32    512.09 o   0.80797
  -5 -13   7    19236.70    19236.70   1386.96 o   0.79060
  -4 -13   7     4560.30     4560.30    675.30 o   0.77651
  -3 -13   7      719.94      719.94    268.32 o   0.76589
  -2 -13   7     7665.09     7665.09    875.50 o   0.75888
  -1 -13   7     7451.04     7451.04    863.19 o   0.75559
   0 -13   7      262.81      262.81    162.12 o   0.75606
   1 -13   7      674.90      674.90    259.79 o   0.76029
   2 -13   7     8317.19     8317.19    911.99 o   0.76821
   3 -13   7     4531.15     4531.15    673.14 o   0.77971
   4 -13   7     1677.45     1677.45    409.57 o   0.79464
   5 -13   7      801.43      801.43    283.10 o   0.81280
   6 -13   7     4662.32     4662.32    682.81 o   0.83400
   7 -13   7       22.15       22.15     47.06 o   0.85799
   8 -13   7     6091.10     6091.10    780.46 o   0.88456
   9 -13   7     1623.95     1623.95    402.98 o   0.91347
  10 -13   7     3414.22     3414.22    584.31 o   0.94452
  11 -13   7      631.54      631.54    251.30 o   0.97750
  12 -13   7      912.25      912.25    302.03 o   1.01222
  13 -13   7     2684.36     2684.36    518.11 o   1.04851
 -13 -12   7     5142.88     5142.88    717.14 o   0.96779
 -12 -12   7       76.64       76.64     87.54 o   0.93203
 -11 -12   7     5141.82     5141.82    717.06 o   0.89803
 -10 -12   7     1410.55     1410.55    375.57 o   0.86597
  -9 -12   7      714.04      714.04    267.21 o   0.83610
  -8 -12   7    21037.00    21037.00   1450.41 o   0.80866
  -7 -12   7    14387.81    14387.81   1199.49 o   0.78389
  -6 -12   7    12956.50    12956.50   1138.27 o   0.76206
  -5 -12   7    16415.81    16415.81   1281.24 o   0.74343
  -4 -12   7     8613.00     8613.00    928.06 o   0.72824
  -3 -12   7     4741.95     4741.95    688.62 o   0.71671
  -2 -12   7    63707.32    63707.32   2524.03 o   0.70903
  -1 -12   7     2259.73     2259.73    475.37 o   0.70531
   0 -12   7    16801.38    16801.38   1296.20 o   0.70562
   1 -12   7       80.22       80.22     89.56 o   0.70996
   2 -12   7    19839.28    19839.28   1408.52 o   0.71824
   3 -12   7     3802.40     3802.40    616.64 o   0.73035
   4 -12   7     8883.50     8883.50    942.52 o   0.74608
   5 -12   7     6584.66     6584.66    811.46 o   0.76522
   6 -12   7    23462.24    23462.24   1531.74 o   0.78752
   7 -12   7     1775.80     1775.80    421.40 o   0.81272
   8 -12   7    15189.65    15189.65   1232.46 o   0.84056
   9 -12   7     4845.03     4845.03    696.06 o   0.87078
  10 -12   7     3198.52     3198.52    565.55 o   0.90315
  11 -12   7    14605.09    14605.09   1208.52 o   0.93744
  12 -12   7     1801.36     1801.36    424.42 o   0.97345
  13 -12   7     1245.59     1245.59    352.93 o   1.01099
 -13 -11   7     3287.11     3287.11    573.33 o   0.93389
 -12 -11   7       24.52       24.52     49.52 o   0.89663
 -11 -11   7    14159.17    14159.17   1189.92 o   0.86107
 -10 -11   7     2249.59     2249.59    474.30 o   0.82742
  -9 -11   7     8238.45     8238.45    907.66 o   0.79593
  -8 -11   7      533.52      533.52    230.98 o   0.76687
  -7 -11   7    48311.81    48311.81   2197.99 o   0.74053
  -6 -11   7     5903.48     5903.48    768.34 o   0.71719
  -5 -11   7     8937.90     8937.90    945.40 o   0.69716
  -4 -11   7     3603.14     3603.14    600.26 o   0.68074
  -3 -11   7    11226.45    11226.45   1059.55 o   0.66819
  -2 -11   7     6660.53     6660.53    816.12 o   0.65974
  -1 -11   7     4056.48     4056.48    636.90 o   0.65553
   0 -11   7    10707.47    10707.47   1034.77 o   0.65566
   1 -11   7     6412.11     6412.11    800.76 o   0.66012
   2 -11   7     7421.77     7421.77    861.50 o   0.66882
   3 -11   7     7526.17     7526.17    867.54 o   0.68160
   4 -11   7    11069.34    11069.34   1052.11 o   0.69824
   5 -11   7     5017.82     5017.82    708.37 o   0.71846
   6 -11   7      561.04      561.04    236.86 o   0.74198
   7 -11   7     2740.53     2740.53    523.50 o   0.76850
   8 -11   7    20324.00    20324.00   1425.62 o   0.79771
   9 -11   7      146.17      146.17    120.90 o   0.82933
  10 -11   7     7871.02     7871.02    887.19 o   0.86309
  11 -11   7     2099.10     2099.10    458.16 o   0.89876
  12 -11   7     1816.36     1816.36    426.19 o   0.93612
  13 -11   7       19.48       19.48     44.13 o   0.97496
 -13 -10   7     4364.75     4364.75    660.66 o   0.90188
 -12 -10   7      321.19      321.19    179.22 o   0.86308
 -11 -10   7     1487.93     1487.93    385.74 o   0.82591
 -10 -10   7    13483.96    13483.96   1161.20 o   0.79060
  -9 -10   7    12946.27    12946.27   1137.82 o   0.75740
  -8 -10   7     3960.74     3960.74    629.34 o   0.72662
  -7 -10   7    25268.50    25268.50   1589.61 o   0.69856
  -6 -10   7    17442.77    17442.77   1320.71 o   0.67356
  -5 -10   7      160.80      160.80    126.81 o   0.65199
  -4 -10   7    29815.99    29815.99   1726.73 o   0.63419
  -3 -10   7     8041.48     8041.48    896.74 o   0.62048
  -2 -10   7    21583.96    21583.96   1469.15 o   0.61114
  -1 -10   7     8520.57     8520.57    923.07 o   0.60637
   0 -10   7    70695.03    70695.03   2658.85 o   0.60629
   1 -10   7     3206.94     3206.94    566.30 o   0.61088
   2 -10   7    21428.87    21428.87   1463.86 o   0.62005
   3 -10   7    13267.47    13267.47   1151.85 o   0.63360
   4 -10   7    18130.17    18130.17   1346.48 o   0.65126
   5 -10   7    10708.67    10708.67   1034.83 o   0.67269
   6 -10   7    22578.23    22578.23   1502.61 o   0.69757
   7 -10   7    11434.58    11434.58   1069.33 o   0.72552
   8 -10   7    27847.45    27847.45   1668.76 o   0.75621
   9 -10   7     9760.55     9760.55    987.96 o   0.78932
  10 -10   7    12357.01    12357.01   1111.62 o   0.82456
  11 -10   7     3052.54     3052.54    552.50 o   0.86166
  12 -10   7     8260.83     8260.83    908.89 o   0.90041
  13 -10   7     1003.98     1003.98    316.86 o   0.94058
 -13  -9   7    14683.75    14683.75   1211.77 o   0.87197
 -12  -9   7       78.15       78.15     88.40 o   0.83162
 -11  -9   7     7603.29     7603.29    871.97 o   0.79280
 -10  -9   7     1008.62     1008.62    317.59 o   0.75576
  -9  -9   7    93373.30    93373.30   3055.70 o   0.72077
  -8  -9   7     2119.18     2119.18    460.35 o   0.68815
  -7  -9   7    18851.62    18851.62   1373.01 o   0.65825
  -6  -9   7     5246.35     5246.35    724.32 o   0.63145
  -5  -9   7     7179.55     7179.55    847.32 o   0.60816
  -4  -9   7    23121.22    23121.22   1520.57 o   0.58880
  -3  -9   7    22160.94    22160.94   1488.66 o   0.57377
  -2  -9   7      800.78      800.78    282.98 o   0.56342
  -1  -9   7    14857.81    14857.81   1218.93 o   0.55800
   0  -9   7    14116.12    14116.12   1188.11 o   0.55766
   1  -9   7     2247.33     2247.33    474.06 o   0.56241
   2  -9   7    52232.03    52232.03   2285.43 o   0.57212
   3  -9   7    11303.81    11303.81   1063.19 o   0.58654
   4  -9   7     7874.32     7874.32    887.37 o   0.60535
   5  -9   7      132.75      132.75    115.22 o   0.62814
   6  -9   7    10135.96    10135.96   1006.78 o   0.65449
   7  -9   7    12877.63    12877.63   1134.80 o   0.68401
   8  -9   7       45.74       45.74     67.63 o   0.71629
   9  -9   7     5595.48     5595.48    748.03 o   0.75098
  10  -9   7    30907.46    30907.46   1758.05 o   0.78776
  11  -9   7     2349.20     2349.20    484.69 o   0.82636
  12  -9   7     4894.82     4894.82    699.63 o   0.86652
  13  -9   7     6213.73     6213.73    788.27 o   0.90805
 -13  -8   7     4039.03     4039.03    635.53 o   0.84439
 -12  -8   7     2519.37     2519.37    501.93 o   0.80248
 -11  -8   7    12482.91    12482.91   1117.27 o   0.76200
 -10  -8   7      960.63      960.63    309.94 o   0.72319
  -9  -8   7    48473.15    48473.15   2201.66 o   0.68635
  -8  -8   7    15886.94    15886.94   1260.43 o   0.65180
  -7  -8   7     7403.87     7403.87    860.46 o   0.61993
  -6  -8   7    17307.91    17307.91   1315.60 o   0.59116
  -5  -8   7    16799.43    16799.43   1296.13 o   0.56598
  -4  -8   7    31262.47    31262.47   1768.12 o   0.54487
  -3  -8   7      305.03      305.03    174.65 o   0.52834
  -2  -8   7    42592.66    42592.66   2063.80 o   0.51681
  -1  -8   7    19389.60    19389.60   1392.47 o   0.51063
   0  -8   7    77861.63    77861.63   2790.37 o   0.50999
   1  -8   7     4502.81     4502.81    671.03 o   0.51492
   2  -8   7    53853.64    53853.64   2320.64 o   0.52524
   3  -8   7     2411.30     2411.30    491.05 o   0.54067
   4  -8   7    46992.48    46992.48   2167.77 o   0.56077
   5  -8   7     6396.22     6396.22    799.76 o   0.58506
   6  -8   7    81568.59    81568.59   2856.02 o   0.61305
   7  -8   7    20305.42    20305.42   1424.97 o   0.64426
   8  -8   7    29055.10    29055.10   1704.56 o   0.67823
   9  -8   7    13476.38    13476.38   1160.88 o   0.71458
  10  -8   7    18977.62    18977.62   1377.59 o   0.75296
  11  -8   7     1811.52     1811.52    425.62 o   0.79308
  12  -8   7     9185.52     9185.52    958.41 o   0.83468
  13  -8   7     3839.01     3839.01    619.60 o   0.87756
 -13  -7   7     8367.64     8367.64    914.75 o   0.81936
 -12  -7   7     6301.08     6301.08    793.79 o   0.77592
 -11  -7   7    68475.77    68475.77   2616.79 o   0.73379
 -10  -7   7      657.30      657.30    256.38 o   0.69322
  -9  -7   7    37036.25    37036.25   1924.48 o   0.65448
  -8  -7   7     3220.42     3220.42    567.49 o   0.61793
  -7  -7   7    23748.13    23748.13   1541.04 o   0.58398
  -6  -7   7    10816.45    10816.45   1040.02 o   0.55310
  -5  -7   7    10867.14    10867.14   1042.46 o   0.52584
  -4  -7   7     4516.97     4516.97    672.08 o   0.50279
  -3  -7   7    13738.40    13738.40   1172.11 o   0.48454
  -2  -7   7    23092.30    23092.30   1519.62 o   0.47165
  -1  -7   7    49619.18    49619.18   2227.54 o   0.46458
   0  -7   7     3697.56     3697.56    608.08 o   0.46358
   1  -7   7    20571.47    20571.47   1434.28 o   0.46870
   2  -7   7     8560.80     8560.80    925.25 o   0.47974
   3  -7   7    13722.68    13722.68   1171.44 o   0.49631
   4  -7   7    74323.70    74323.70   2726.24 o   0.51787
   5  -7   7    16913.03    16913.03   1300.50 o   0.54383
   6  -7   7     1676.00     1676.00    409.39 o   0.57360
   7  -7   7      315.34      315.34    177.58 o   0.60661
   8  -7   7    12980.25    12980.25   1139.31 o   0.64236
   9  -7   7     2555.18     2555.18    505.49 o   0.68043
  10  -7   7      488.09      488.09    220.93 o   0.72044
  11  -7   7     5145.64     5145.64    717.33 o   0.76210
  12  -7   7    15524.21    15524.21   1245.96 o   0.80513
  13  -7   7     2920.80     2920.80    540.44 o   0.84934
 -13  -6   7    14142.84    14142.84   1189.24 o   0.79713
 -12  -6   7      289.92      289.92    170.27 o   0.75223
 -11  -6   7    57421.69    57421.69   2396.28 o   0.70850
 -10  -6   7     3146.70     3146.70    560.95 o   0.66619
  -9  -6   7    18484.60    18484.60   1359.58 o   0.62556
  -8  -6   7     4105.69     4105.69    640.76 o   0.58698
  -7  -6   7    41988.22    41988.22   2049.10 o   0.55088
  -6  -6   7    50815.16    50815.16   2254.22 o   0.51777
  -5  -6   7    39649.14    39649.14   1991.21 o   0.48826
  -4  -6   7    16695.14    16695.14   1292.10 o   0.46304
  -3  -6   7    22386.43    22386.43   1496.21 o   0.44285
  -2  -6   7   257183.91   257183.91   5071.33 o   0.42840
  -1  -6   7     3911.99     3911.99    625.46 o   0.42027
   0  -6   7    81419.27    81419.27   2853.41 o   0.41884
   1  -6   7    54616.72    54616.72   2337.02 o   0.42418
   2  -6   7    58346.55    58346.55   2415.50 o   0.43604
   3  -6   7      216.10      216.10    147.00 o   0.45390
   4  -6   7   140465.91   140465.91   3747.88 o   0.47709
   5  -6   7     2710.69     2710.69    520.64 o   0.50489
   6  -6   7   165857.02   165857.02   4072.55 o   0.53656
   7  -6   7      530.55      530.55    230.34 o   0.57148
   8  -6   7    84491.56    84491.56   2906.74 o   0.60907
   9  -6   7     4648.22     4648.22    681.78 o   0.64889
  10  -6   7      144.83      144.83    120.34 o   0.69053
  11  -6   7    19640.36    19640.36   1401.44 o   0.73370
  12  -6   7    10098.13    10098.13   1004.89 o   0.77813
  13  -6   7     2702.04     2702.04    519.81 o   0.82363
 -13  -5   7    28630.01    28630.01   1692.04 o   0.77794
 -12  -5   7     5360.43     5360.43    732.15 o   0.73168
 -11  -5   7    34435.32    34435.32   1855.68 o   0.68645
 -10  -5   7     9609.24     9609.24    980.27 o   0.64246
  -9  -5   7    18538.32    18538.32   1361.56 o   0.60001
  -8  -5   7      793.38      793.38    281.67 o   0.55943
  -7  -5   7    34575.51    34575.51   1859.45 o   0.52116
  -6  -5   7    25609.66    25609.66   1600.30 o   0.48574
  -5  -5   7    66899.05    66899.05   2586.49 o   0.45386
  -4  -5   7    18853.11    18853.11   1373.07 o   0.42630
  -3  -5   7    37729.08    37729.08   1942.40 o   0.40394
  -2  -5   7      440.52      440.52    209.88 o   0.38768
  -1  -5   7    56484.70    56484.70   2376.65 o   0.37833
   0  -5   7     2123.42     2123.42    460.81 o   0.37638
   1  -5   7    11132.74    11132.74   1055.12 o   0.38195
   2  -5   7    35700.54    35700.54   1889.46 o   0.39473
   3  -5   7    54785.75    54785.75   2340.64 o   0.41405
   4  -5   7    33712.66    33712.66   1836.10 o   0.43904
   5  -5   7     5294.60     5294.60    727.64 o   0.46880
   6  -5   7    82193.41    82193.41   2866.94 o   0.50249
   7  -5   7    27773.77    27773.77   1666.55 o   0.53936
   8  -5   7      207.94      207.94    144.20 o   0.57881
   9  -5   7      415.61      415.61    203.86 o   0.62035
  10  -5   7    20760.29    20760.29   1440.84 o   0.66358
  11  -5   7    15446.54    15446.54   1242.84 o   0.70820
  12  -5   7     5486.21     5486.21    740.69 o   0.75395
  13  -5   7     1669.75     1669.75    408.63 o   0.80065
 -13  -4   7    30176.43    30176.43   1737.14 o   0.76202
 -12  -4   7     4913.86     4913.86    700.99 o   0.71454
 -11  -4   7    33942.73    33942.73   1842.36 o   0.66794
 -10  -4   7     8421.02     8421.02    917.66 o   0.62244
  -9  -4   7    16938.01    16938.01   1301.46 o   0.57828
  -8  -4   7    39867.13    39867.13   1996.68 o   0.53580
  -7  -4   7    44721.34    44721.34   2114.74 o   0.49543
  -6  -4   7     4641.03     4641.03    681.25 o   0.45774
  -5  -4   7    62571.52    62571.52   2501.43 o   0.42343
  -4  -4   7   312783.66   312783.66   5592.71 o   0.39339
  -3  -4   7    67473.01    67473.01   2597.56 o   0.36867
  -2  -4   7    15538.00    15538.00   1246.52 o   0.35040
  -1  -4   7    12372.22    12372.22   1112.30 o   0.33962
   0  -4   7   211035.58   211035.58   4593.86 o   0.33705
   1  -4   7      150.76      150.76    122.79 o   0.34286
   2  -4   7   196126.86   196126.86   4428.62 o   0.35666
   3  -4   7    40670.16    40670.16   2016.68 o   0.37757
   4  -4   7   191320.19   191320.19   4374.02 o   0.40448
   5  -4   7    27355.87    27355.87   1653.96 o   0.43629
   6  -4   7   102959.48   102959.48   3208.73 o   0.47201
   7  -4   7      794.13      794.13    281.80 o   0.51082
   8  -4   7    40097.44    40097.44   2002.43 o   0.55207
   9  -4   7     6644.75     6644.75    815.15 o   0.59524
  10  -4   7    33422.02    33422.02   1828.17 o   0.63996
  11  -4   7    10676.97    10676.97   1033.29 o   0.68592
  12  -4   7       36.63       36.63     60.52 o   0.73288
  13  -4   7     3839.10     3839.10    619.60 o   0.78067
 -13  -3   7    31223.89    31223.89   1767.03 o   0.74958
 -12  -3   7     2085.91     2085.91    456.72 o   0.70106
 -11  -3   7    13853.99    13853.99   1177.03 o   0.65329
 -10  -3   7     7046.53     7046.53    839.44 o   0.60646
  -9  -3   7    38575.54    38575.54   1964.07 o   0.56081
  -8  -3   7     2852.05     2852.05    534.05 o   0.51663
  -7  -3   7    57211.18    57211.18   2391.89 o   0.47435
  -6  -3   7      126.39      126.39    112.42 o   0.43452
  -5  -3   7    93341.95    93341.95   3055.19 o   0.39787
  -4  -3   7      290.71      290.71    170.50 o   0.36537
  -3  -3   7   276174.41   276174.41   5255.23 o   0.33821
  -2  -3   7     8487.82     8487.82    921.29 o   0.31776
  -1  -3   7   101578.84   101578.84   3187.14 o   0.30539
   0  -3   7     4123.56     4123.56    642.15 o   0.30207
   1  -3   7    89637.02    89637.02   2993.94 o   0.30810
   2  -3   7   149413.78   149413.78   3865.41 o   0.32297
   3  -3   7     7372.97     7372.97    858.66 o   0.34552
   4  -3   7   226090.03   226090.03   4754.89 o   0.37438
   5  -3   7    73391.42    73391.42   2709.08 o   0.40821
   6  -3   7     1263.65     1263.65    355.48 o   0.44588
   7  -3   7     5465.65     5465.65    739.30 o   0.48649
   8  -3   7    48371.99    48371.99   2199.36 o   0.52938
   9  -3   7      128.23      128.23    113.24 o   0.57402
  10  -3   7    45184.19    45184.19   2125.66 o   0.62005
  11  -3   7       72.74       72.74     85.29 o   0.66718
  12  -3   7    28397.76    28397.76   1685.16 o   0.71518
  13  -3   7     1716.30     1716.30    414.28 o   0.76390
 -13  -2   7    42946.80    42946.80   2072.36 o   0.74079
 -12  -2   7     2872.44     2872.44    535.95 o   0.69145
 -11  -2   7    10192.02    10192.02   1009.56 o   0.64276
 -10  -2   7      128.34      128.34    113.29 o   0.59488
  -9  -2   7    38195.50    38195.50   1954.37 o   0.54801
  -8  -2   7     6803.79     6803.79    824.85 o   0.50243
  -7  -2   7      101.63      101.63    100.81 o   0.45855
  -6  -2   7   190846.72   190846.72   4368.60 o   0.41689
  -5  -2   7    72037.45    72037.45   2683.98 o   0.37817
  -4  -2   7    18233.31    18233.31   1350.31 o   0.34342
  -3  -2   7   228582.64   228582.64   4781.03 o   0.31394
  -2  -2   7   115733.31   115733.31   3401.96 o   0.29133
  -1  -2   7    64130.77    64130.77   2532.41 o   0.27728
   0  -2   7   181116.13   181116.13   4255.77 o   0.27312
   1  -2   7    10326.86    10326.86   1016.21 o   0.27930
   2  -2   7   483544.69   483544.69   6953.74 o   0.29515
   3  -2   7    89558.33    89558.33   2992.63 o   0.31925
   4  -2   7    40990.66    40990.66   2024.61 o   0.34989
   5  -2   7   112752.55   112752.55   3357.86 o   0.38552
   6  -2   7    13606.55    13606.55   1166.47 o   0.42488
   7  -2   7     4702.06     4702.06    685.72 o   0.46703
   8  -2   7   100409.57   100409.57   3168.75 o   0.51128
   9  -2   7      786.04      786.04    280.36 o   0.55714
  10  -2   7    26938.66    26938.66   1641.30 o   0.60423
  11  -2   7     8402.61     8402.61    916.66 o   0.65229
  12  -2   7     3493.75     3493.75    591.08 o   0.70112
  13  -2   7    13356.66    13356.66   1155.71 o   0.75056
 -13  -1   7    27652.78    27652.78   1662.91 o   0.73578
 -12  -1   7      306.11      306.11    174.96 o   0.68589
 -11  -1   7    31348.87    31348.87   1770.56 o   0.63656
 -10  -1   7     6912.27     6912.27    831.40 o   0.58793
  -9  -1   7    53684.62    53684.62   2316.99 o   0.54021
  -8  -1   7    10259.78    10259.78   1012.91 o   0.49364
  -7  -1   7    61931.94    61931.94   2488.61 o   0.44859
  -6  -1   7    17686.04    17686.04   1329.89 o   0.40557
  -5  -1   7   176835.69   176835.69   4205.18 o   0.36529
  -4  -1   7    10457.47    10457.47   1022.62 o   0.32877
  -3  -1   7   156956.59   156956.59   3961.77 o   0.29738
  -2  -1   7    65013.07    65013.07   2549.77 o   0.27290
  -1  -1   7   527481.19   527481.19   7262.79 o   0.25733
   0  -1   7   168108.33   168108.33   4100.10 o   0.25230
   1  -1   7    81125.69    81125.69   2848.26 o   0.25845
   2  -1   7   206530.91   206530.91   4544.57 o   0.27501
   3  -1   7     4972.55     4972.55    705.16 o   0.30027
   4  -1   7    44946.16    44946.16   2120.05 o   0.33225
   5  -1   7      207.14      207.14    143.93 o   0.36921
   6  -1   7   153532.52   153532.52   3918.32 o   0.40981
   7  -1   7      465.16      465.16    215.67 o   0.45306
   8  -1   7    27615.54    27615.54   1661.79 o   0.49829
   9  -1   7    21728.33    21728.33   1474.05 o   0.54498
  10  -1   7    38530.87    38530.87   1962.93 o   0.59281
  11  -1   7    11965.00    11965.00   1093.85 o   0.64151
  12  -1   7    33306.91    33306.91   1825.02 o   0.69091
  13  -1   7      393.81      393.81    198.45 o   0.74085
 -13   0   7     6807.86     6807.86    825.10 o   0.73463
 -12   0   7       39.39       39.39     62.76 o   0.68446
 -11   0   7    49548.43    49548.43   2225.95 o   0.63480
 -10   0   7     1322.33     1322.33    363.64 o   0.58580
  -9   0   7     1382.32     1382.32    371.80 o   0.53763
  -8   0   7      816.74      816.74    285.79 o   0.49054
  -7   0   7    91552.72    91552.72   3025.77 o   0.44487
  -6   0   7    15555.17    15555.17   1247.20 o   0.40112
  -5   0   7    39450.82    39450.82   1986.22 o   0.35996
  -4   0   7    26574.20    26574.20   1630.16 o   0.32241
  -3   0   7   155249.42   155249.42   3940.17 o   0.28986
  -2   0   7     1730.75     1730.75    416.02 o   0.26418
  -1   0   7   248436.19   248436.19   4984.34 o   0.24750
   0   0   7   818083.31   818083.31   9044.80 o   0.24171
   1   0   7     1465.49     1465.49    382.82 o   0.24757
   2   0   7    13911.91    13911.91   1179.49 o   0.26429
   3   0   7   207293.50   207293.50   4552.95 o   0.29002
   4   0   7     5084.82     5084.82    713.08 o   0.32259
   5   0   7      582.68      582.68    241.39 o   0.36017
   6   0   7   120681.01   120681.01   3473.92 o   0.40134
   7   0   7    54332.40    54332.40   2330.93 o   0.44511
   8   0   7    88336.38    88336.38   2972.14 o   0.49079
   9   0   7    11529.39    11529.39   1073.75 o   0.53788
  10   0   7     6848.23     6848.23    827.54 o   0.58606
  11   0   7       25.81       25.81     50.80 o   0.63506
  12   0   7     6097.82     6097.82    780.89 o   0.68472
  13   0   7      813.22      813.22    285.17 o   0.73490
 -13   1   7     7563.64     7563.64    869.69 o   0.73737
 -12   1   7     7006.07     7006.07    837.02 o   0.68719
 -11   1   7    28921.73    28921.73   1700.64 o   0.63753
 -10   1   7       43.71       43.71     66.11 o   0.58853
  -9   1   7    35270.25    35270.25   1878.04 o   0.54035
  -8   1   7      633.61      633.61    251.72 o   0.49324
  -7   1   7   209639.33   209639.33   4578.64 o   0.44755
  -6   1   7    44853.44    44853.44   2117.86 o   0.40374
  -5   1   7    61284.94    61284.94   2475.58 o   0.36250
  -4   1   7    84936.24    84936.24   2914.38 o   0.32483
  -3   1   7    31236.41    31236.41   1767.38 o   0.29208
  -2   1   7   147942.66   147942.66   3846.33 o   0.26610
  -1   1   7   189717.84   189717.84   4355.66 o   0.24901
   0   1   7   120791.60   120791.60   3475.51 o   0.24269
   1   1   7   484046.63   484046.63   6957.35 o   0.24797
   2   1   7    10753.63    10753.63   1037.00 o   0.26416
   3   1   7    45269.85    45269.85   2127.67 o   0.28942
   4   1   7   139964.34   139964.34   3741.18 o   0.32164
   5   1   7    51630.59    51630.59   2272.24 o   0.35893
   6   1   7   113370.30   113370.30   3367.05 o   0.39989
   7   1   7    23864.26    23864.26   1544.81 o   0.44350
   8   1   7    31515.48    31515.48   1775.26 o   0.48905
   9   1   7    29984.21    29984.21   1731.59 o   0.53604
  10   1   7     5096.30     5096.30    713.88 o   0.58413
  11   1   7       17.75       17.75     42.13 o   0.63307
  12   1   7    52843.22    52843.22   2298.77 o   0.68268
  13   1   7     1966.97     1966.97    443.51 o   0.73281
 -13   2   7     8444.15     8444.15    918.92 o   0.74393
 -12   2   7    10543.65    10543.65   1026.82 o   0.69403
 -11   2   7       55.38       55.38     74.42 o   0.64469
 -10   2   7      517.90      517.90    227.57 o   0.59605
  -9   2   7    98709.41    98709.41   3141.81 o   0.54828
  -8   2   7     3234.23     3234.23    568.70 o   0.50165
  -7   2   7    35906.72    35906.72   1894.91 o   0.45650
  -6   2   7    28153.19    28153.19   1677.89 o   0.41331
  -5   2   7   190599.86   190599.86   4365.77 o   0.37277
  -4   2   7       32.86       32.86     57.32 o   0.33583
  -3   2   7    32223.85    32223.85   1795.10 o   0.30383
  -2   2   7   313816.97   313816.97   5601.94 o   0.27846
  -1   2   7    48504.47    48504.47   2202.37 o   0.26165
   0   2   7    38165.48    38165.48   1953.60 o   0.25511
   1   2   7   454486.13   454486.13   6741.56 o   0.25962
   2   2   7   149702.02   149702.02   3869.13 o   0.27462
   3   2   7   154674.09   154674.09   3932.86 o   0.29855
   4   2   7    50671.89    50671.89   2251.04 o   0.32946
   5   2   7    70344.56    70344.56   2652.25 o   0.36558
   6   2   7    65335.37    65335.37   2556.08 o   0.40554
   7   2   7     4457.70     4457.70    667.66 o   0.44829
   8   2   7    22287.40    22287.40   1492.90 o   0.49312
   9   2   7    26695.41    26695.41   1633.87 o   0.53951
  10   2   7    45160.01    45160.01   2125.09 o   0.58708
  11   2   7     2595.59     2595.59    509.47 o   0.63558
  12   2   7     5787.35     5787.35    760.75 o   0.68480
  13   2   7     3488.65     3488.65    590.65 o   0.73461
 -13   3   7     5680.90     5680.90    753.72 o   0.75424
 -12   3   7    13707.65    13707.65   1170.80 o   0.70487
 -11   3   7     3150.35     3150.35    561.28 o   0.65614
 -10   3   7     2745.72     2745.72    524.00 o   0.60819
  -9   3   7   132372.09   132372.09   3638.30 o   0.56121
  -8   3   7     2883.33     2883.33    536.97 o   0.51548
  -7   3   7    38603.89    38603.89   1964.79 o   0.47137
  -6   3   7      967.30      967.30    311.01 o   0.42936
  -5   3   7    85079.65    85079.65   2916.84 o   0.39014
  -4   3   7        7.95        7.95     28.19 o   0.35463
  -3   3   7    91297.85    91297.85   3021.55 o   0.32407
  -2   3   7   122129.23   122129.23   3494.70 o   0.29995
  -1   3   7   151581.28   151581.28   3893.34 o   0.28394
   0   3   7      106.69      106.69    103.29 o   0.27744
   1   3   7   224671.02   224671.02   4739.95 o   0.28110
   2   3   7    35411.29    35411.29   1881.79 o   0.29455
   3   3   7    39559.32    39559.32   1988.95 o   0.31655
   4   3   7   176465.38   176465.38   4200.78 o   0.34546
   5   3   7    12548.87    12548.87   1120.22 o   0.37971
   6   3   7    32816.11    32816.11   1811.52 o   0.41799
   7   3   7     5583.06     5583.06    747.20 o   0.45929
   8   3   7     2241.17     2241.17    473.41 o   0.50287
   9   3   7      662.84      662.84    257.46 o   0.54818
  10   3   7    78547.50    78547.50   2802.63 o   0.59483
  11   3   7     3793.07     3793.07    615.88 o   0.64254
  12   3   7     9713.99     9713.99    985.60 o   0.69107
  13   3   7     2224.89     2224.89    471.69 o   0.74026
 -13   4   7     2423.79     2423.79    492.32 o   0.76812
 -12   4   7     1371.10     1371.10    370.28 o   0.71953
 -11   4   7    26606.91    26606.91   1631.16 o   0.67165
 -10   4   7    30000.17    30000.17   1732.06 o   0.62467
  -9   4   7    23377.27    23377.27   1528.96 o   0.57880
  -8   4   7    22652.46    22652.46   1505.07 o   0.53432
  -7   4   7    82572.84    82572.84   2873.55 o   0.49162
  -6   4   7     7587.25     7587.25    871.05 o   0.45120
  -5   4   7    13111.38    13111.38   1145.05 o   0.41373
  -4   4   7    20395.19    20395.19   1428.12 o   0.38007
  -3   4   7   240009.33   240009.33   4899.07 o   0.35133
  -2   4   7    22831.07    22831.07   1511.00 o   0.32881
  -1   4   7    16387.02    16387.02   1280.12 o   0.31384
   0   4   7   106612.39   106612.39   3265.16 o   0.30752
   1   4   7     4957.00     4957.00    704.06 o   0.31039
   2   4   7    59484.38    59484.38   2438.94 o   0.32220
   3   4   7   177606.39   177606.39   4214.34 o   0.34202
   4   4   7   117464.20   117464.20   3427.30 o   0.36857
   5   4   7    49011.64    49011.64   2213.86 o   0.40051
   6   4   7     2813.38     2813.38    530.41 o   0.43666
   7   4   7    40715.41    40715.41   2017.81 o   0.47606
   8   4   7    30619.46    30619.46   1749.84 o   0.51797
   9   4   7    39780.48    39780.48   1994.50 o   0.56182
  10   4   7    36711.89    36711.89   1916.03 o   0.60720
  11   4   7      550.07      550.07    234.53 o   0.65380
  12   4   7     5501.59     5501.59    741.73 o   0.70135
  13   4   7     1353.33     1353.33    367.88 o   0.74970
 -13   5   7    11373.62    11373.62   1066.47 o   0.78541
 -12   5   7      450.40      450.40    212.23 o   0.73776
 -11   5   7    42992.79    42992.79   2073.47 o   0.69096
 -10   5   7    27087.64    27087.64   1645.83 o   0.64517
  -9   5   7     8312.06     8312.06    911.70 o   0.60064
  -8   5   7    17035.47    17035.47   1305.20 o   0.55766
  -7   5   7    79979.52    79979.52   2828.07 o   0.51663
  -6   5   7     1301.17     1301.17    360.72 o   0.47804
  -5   5   7   107476.15   107476.15   3278.36 o   0.44253
  -4   5   7     9878.65     9878.65    993.91 o   0.41091
  -3   5   7   344569.59   344569.59   5870.00 o   0.38413
  -2   5   7      487.92      487.92    220.89 o   0.36327
  -1   5   7    86724.96    86724.96   2944.91 o   0.34938
   0   5   7    10338.77    10338.77   1016.80 o   0.34333
   1   5   7     8071.80     8071.80    898.43 o   0.34550
   2   5   7    28069.65    28069.65   1675.40 o   0.35577
   3   5   7    98750.97    98750.97   3142.47 o   0.37345
   4   5   7    59730.63    59730.63   2443.99 o   0.39757
   5   5   7   119960.74   119960.74   3463.53 o   0.42703
   6   5   7    42810.96    42810.96   2069.08 o   0.46080
   7   5   7    94609.17    94609.17   3075.86 o   0.49802
   8   5   7    69833.86    69833.86   2642.61 o   0.53797
   9   5   7     3981.35     3981.35    630.98 o   0.58008
  10   5   7     2138.30     2138.30    462.42 o   0.62392
  11   5   7     1284.77     1284.77    358.44 o   0.66914
  12   5   7     7492.62     7492.62    865.60 o   0.71549
  13   5   7     5963.65     5963.65    772.25 o   0.76276
 -13   6   7     5452.06     5452.06    738.38 o   0.80587
 -12   6   7      866.38      866.38    294.34 o   0.75933
 -11   6   7    15766.82    15766.82   1255.66 o   0.71375
 -10   6   7    20412.12    20412.12   1428.71 o   0.66932
  -9   6   7    10775.60    10775.60   1038.06 o   0.62629
  -8   6   7    20899.47    20899.47   1445.67 o   0.58496
  -7   6   7     1859.82     1859.82    431.26 o   0.54574
  -6   6   7     1559.94     1559.94    394.96 o   0.50909
  -5   6   7   109483.16   109483.16   3308.82 o   0.47562
  -4   6   7    38689.52    38689.52   1966.97 o   0.44604
  -3   6   7     3260.62     3260.62    571.02 o   0.42117
  -2   6   7      706.87      706.87    265.87 o   0.40190
  -1   6   7    66908.90    66908.90   2586.68 o   0.38904
   0   6   7     2178.16     2178.16    466.71 o   0.38325
   1   6   7     4606.75     4606.75    678.73 o   0.38485
   2   6   7    99452.43    99452.43   3153.61 o   0.39375
   3   6   7    15975.52    15975.52   1263.94 o   0.40946
   4   6   7     5300.22     5300.22    728.03 o   0.43125
   5   6   7    89778.16    89778.16   2996.30 o   0.45826
   6   6   7    13190.30    13190.30   1148.49 o   0.48961
   7   6   7     3622.25     3622.25    601.85 o   0.52453
   8   6   7    15483.06    15483.06   1244.31 o   0.56235
   9   6   7     2635.54     2635.54    513.37 o   0.60254
  10   6   7     8225.21     8225.21    906.93 o   0.64464
  11   6   7      958.97      958.97    309.67 o   0.68831
  12   6   7     2093.22     2093.22    457.52 o   0.73326
  13   6   7     4191.34     4191.34    647.41 o   0.77927
 -13   7   7     7138.63     7138.63    844.90 o   0.82927
 -12   7   7    14257.88    14257.88   1194.06 o   0.78395
 -11   7   7    15305.82    15305.82   1237.17 o   0.73970
 -10   7   7      386.28      386.28    196.54 o   0.69673
  -9   7   7    20819.18    20819.18   1442.89 o   0.65529
  -8   7   7     7770.85     7770.85    881.52 o   0.61570
  -7   7   7    66776.55    66776.55   2584.12 o   0.57832
  -6   7   7     3957.29     3957.29    629.07 o   0.54362
  -5   7   7   297187.25   297187.25   5451.49 o   0.51215
  -4   7   7    15894.13    15894.13   1260.72 o   0.48452
  -3   7   7    46430.96    46430.96   2154.78 o   0.46144
  -2   7   7     1620.83     1620.83    402.59 o   0.44361
  -1   7   7    63540.25    63540.25   2520.72 o   0.43168
   0   7   7    13142.54    13142.54   1146.41 o   0.42615
   1   7   7    91639.27    91639.27   3027.20 o   0.42727
   2   7   7    14136.43    14136.43   1188.97 o   0.43498
   3   7   7    20972.27    20972.27   1448.18 o   0.44896
   4   7   7    14203.59    14203.59   1191.79 o   0.46862
   5   7   7   106304.19   106304.19   3260.43 o   0.49331
   6   7   7   114440.76   114440.76   3382.91 o   0.52230
   7   7   7    15694.69    15694.69   1252.78 o   0.55492
   8   7   7    25084.65    25084.65   1583.81 o   0.59058
   9   7   7    14752.21    14752.21   1214.59 o   0.62874
  10   7   7      794.01      794.01    281.78 o   0.66899
  11   7   7      832.92      832.92    288.60 o   0.71097
  12   7   7      427.82      427.82    206.84 o   0.75440
  13   7   7    12733.04    12733.04   1128.41 o   0.79903
 -13   8   7      551.33      551.33    234.80 o   0.85537
 -12   8   7    37091.85    37091.85   1925.92 o   0.81134
 -11   8   7     1174.54     1174.54    342.72 o   0.76849
 -10   8   7     2764.19     2764.19    525.76 o   0.72704
  -9   8   7     2502.26     2502.26    500.23 o   0.68723
  -8   8   7       40.63       40.63     63.74 o   0.64938
  -7   8   7    19653.48    19653.48   1401.91 o   0.61383
  -6   8   7     2616.13     2616.13    511.48 o   0.58102
  -5   8   7     1110.59     1110.59    333.26 o   0.55144
  -4   8   7     4636.34     4636.34    680.91 o   0.52562
  -3   8   7    37841.96    37841.96   1945.30 o   0.50415
  -2   8   7      885.09      885.09    297.50 o   0.48761
  -1   8   7    28906.43    28906.43   1700.19 o   0.47649
   0   8   7     5509.38     5509.38    742.25 o   0.47120
   1   8   7    85629.53    85629.53   2926.25 o   0.47192
   2   8   7     5228.00     5228.00    723.05 o   0.47863
   3   8   7     2377.89     2377.89    487.64 o   0.49109
   4   8   7     1857.55     1857.55    430.99 o   0.50887
   5   8   7     4110.02     4110.02    641.09 o   0.53143
   6   8   7      316.01      316.01    177.77 o   0.55820
   7   8   7    18249.08    18249.08   1350.89 o   0.58861
   8   8   7    19435.31    19435.31   1394.11 o   0.62211
   9   8   7    28190.38    28190.38   1679.00 o   0.65825
  10   8   7     9288.55     9288.55    963.77 o   0.69660
  11   8   7     3239.72     3239.72    569.19 o   0.73682
  12   8   7    18318.41    18318.41   1353.46 o   0.77863
  13   8   7    17906.11    17906.11   1338.14 o   0.82178
 -13   9   7    11721.64    11721.64   1082.67 o   0.88393
 -12   9   7    15151.80    15151.80   1230.93 o   0.84124
 -11   9   7     1760.12     1760.12    419.54 o   0.79982
 -10   9   7     4644.62     4644.62    681.51 o   0.75990
  -9   9   7    33359.03    33359.03   1826.45 o   0.72172
  -8   9   7     7243.17     7243.17    851.07 o   0.68557
  -7   9   7   107638.56   107638.56   3280.83 o   0.65179
  -6   9   7      143.09      143.09    119.62 o   0.62077
  -5   9   7    33111.55    33111.55   1819.66 o   0.59294
  -4   9   7    10377.99    10377.99   1018.72 o   0.56877
  -3   9   7    60932.53    60932.53   2468.45 o   0.54875
  -2   9   7    15018.09    15018.09   1225.48 o   0.53333
  -1   9   7    28715.75    28715.75   1694.57 o   0.52293
   0   9   7     3790.04     3790.04    615.63 o   0.51784
   1   9   7    54152.98    54152.98   2327.08 o   0.51824
   2   9   7      524.36      524.36    228.99 o   0.52410
   3   9   7    60082.39    60082.39   2451.17 o   0.53524
   4   9   7    20154.46    20154.46   1419.66 o   0.55135
   5   9   7     1977.50     1977.50    444.69 o   0.57200
   6   9   7    28272.89    28272.89   1681.45 o   0.59673
   7   9   7    16490.71    16490.71   1284.16 o   0.62505
   8   9   7      348.28      348.28    186.62 o   0.65649
   9   9   7     4312.71     4312.71    656.71 o   0.69063
  10   9   7      721.60      721.60    268.63 o   0.72709
  11   9   7       72.48       72.48     85.14 o   0.76553
  12   9   7    11729.39    11729.39   1083.02 o   0.80568
  13   9   7      623.82      623.82    249.76 o   0.84730
 -13  10   7     1578.09     1578.09    397.25 o   0.91473
 -12  10   7    10658.29    10658.29   1032.39 o   0.87338
 -11  10   7      163.98      163.98    128.06 o   0.83340
 -10  10   7    12184.88    12184.88   1103.85 o   0.79499
  -9  10   7     8511.42     8511.42    922.57 o   0.75840
  -8  10   7      296.32      296.32    172.14 o   0.72390
  -7  10   7     1100.33     1100.33    331.71 o   0.69180
  -6  10   7      283.89      283.89    168.49 o   0.66245
  -5  10   7     3015.19     3015.19    549.11 o   0.63623
  -4  10   7    21193.77    21193.77   1455.81 o   0.61354
  -3  10   7    26788.29    26788.29   1636.71 o   0.59480
  -2  10   7      105.37      105.37    102.65 o   0.58037
  -1  10   7   101298.52   101298.52   3182.74 o   0.57058
   0  10   7     1899.73     1899.73    435.86 o   0.56569
   1  10   7     4226.74     4226.74    650.13 o   0.56581
   2  10   7      322.24      322.24    179.51 o   0.57094
   3  10   7    29011.34    29011.34   1703.27 o   0.58095
   4  10   7     9639.81     9639.81    981.83 o   0.59560
   5  10   7      692.55      692.55    263.16 o   0.61454
   6  10   7     9126.12     9126.12    955.31 o   0.63741
   7  10   7    10730.79    10730.79   1035.90 o   0.66379
   8  10   7     1035.91     1035.91    321.86 o   0.69328
   9  10   7     9550.89     9550.89    977.29 o   0.72550
  10  10   7    45802.12    45802.12   2140.14 o   0.76011
  11  10   7      395.45      395.45    198.86 o   0.79680
  12  10   7     4737.04     4737.04    688.26 o   0.83528
  13  10   7      518.93      518.93    227.80 o   0.87533
 -13  11   7      892.32      892.32    298.72 o   0.94753
 -12  11   7     1470.78     1470.78    383.51 o   0.90753
 -11  11   7    17631.09    17631.09   1327.82 o   0.86897
 -10  11   7     2492.45     2492.45    499.24 o   0.83204
  -9  11   7    24712.37    24712.37   1572.02 o   0.79698
  -8  11   7     3340.03     3340.03    577.93 o   0.76404
  -7  11   7    21219.50    21219.50   1456.69 o   0.73351
  -6  11   7     1483.36     1483.36    385.14 o   0.70571
  -5  11   7    15848.17    15848.17   1258.90 o   0.68096
  -4  11   7      777.27      777.27    278.79 o   0.65960
  -3  11   7    16605.38    16605.38   1288.62 o   0.64199
  -2  11   7     5582.94     5582.94    747.19 o   0.62843
  -1  11   7    41526.24    41526.24   2037.80 o   0.61918
   0  11   7     1639.35     1639.35    404.89 o   0.61445
   1  11   7    34153.74    34153.74   1848.07 o   0.61434
   2  11   7     4374.59     4374.59    661.41 o   0.61885
   3  11   7    46115.63    46115.63   2147.46 o   0.62788
   4  11   7    13615.26    13615.26   1166.84 o   0.64125
   5  11   7     9972.88     9972.88    998.64 o   0.65867
   6  11   7      931.49      931.49    305.20 o   0.67985
   7  11   7       20.17       20.17     44.92 o   0.70445
   8  11   7     2388.90     2388.90    488.76 o   0.73212
   9  11   7     1690.01     1690.01    411.10 o   0.76253
  10  11   7     5971.13     5971.13    772.73 o   0.79536
  11  11   7      580.74      580.74    240.99 o   0.83032
  12  11   7      173.56      173.56    131.74 o   0.86716
  13  11   7     5533.82     5533.82    743.90 o   0.90565
 -13  12   7      115.05      115.05    107.26 o   0.98215
 -12  12   7     1821.58     1821.58    426.80 o   0.94347
 -11  12   7     5931.28     5931.28    770.15 o   0.90629
 -10  12   7     1456.86     1456.86    381.69 o   0.87079
  -9  12   7     3158.81     3158.81    562.03 o   0.83719
  -8  12   7    17071.05    17071.05   1306.56 o   0.80573
  -7  12   7     1511.91     1511.91    388.83 o   0.77667
  -6  12   7      135.90      135.90    116.58 o   0.75028
  -5  12   7     2893.71     2893.71    537.93 o   0.72686
  -4  12   7     2122.07     2122.07    460.66 o   0.70670
  -3  12   7    27128.14    27128.14   1647.06 o   0.69009
  -2  12   7     2555.95     2555.95    505.56 o   0.67729
  -1  12   7     9717.19     9717.19    985.76 o   0.66852
   0  12   7     1880.08     1880.08    433.60 o   0.66393
   1  12   7    34141.04    34141.04   1847.73 o   0.66363
   2  12   7     2749.65     2749.65    524.37 o   0.66760
   3  12   7     3151.85     3151.85    561.41 o   0.67578
   4  12   7    18046.66    18046.66   1343.38 o   0.68801
   5  12   7    13876.79    13876.79   1178.00 o   0.70409
   6  12   7     2161.28     2161.28    464.90 o   0.72376
   7  12   7      127.73      127.73    113.02 o   0.74673
   8  12   7    13726.28    13726.28   1171.59 o   0.77271
   9  12   7        8.88        8.88     29.81 o   0.80140
  10  12   7     7526.28     7526.28    867.54 o   0.83254
  11  12   7     2883.25     2883.25    536.96 o   0.86585
  12  12   7      658.97      658.97    256.70 o   0.90109
  13  12   7      399.62      399.62    199.91 o   0.93804
 -13  13   7     1183.79     1183.79    344.06 o   1.01840
 -12  13   7     2851.72     2851.72    534.02 o   0.98101
 -11  13   7     8600.53     8600.53    927.39 o   0.94516
 -10  13   7     1349.57     1349.57    367.37 o   0.91102
  -9  13   7    17718.69    17718.69   1331.12 o   0.87881
  -8  13   7     4891.38     4891.38    699.38 o   0.84873
  -7  13   7     4430.20     4430.20    665.60 o   0.82102
  -6  13   7     7319.86     7319.86    855.56 o   0.79594
  -5  13   7    11441.55    11441.55   1069.65 o   0.77372
  -4  13   7       25.05       25.05     50.05 o   0.75464
  -3  13   7    11379.15    11379.15   1066.73 o   0.73892
  -2  13   7      477.25      477.25    218.46 o   0.72679
  -1  13   7    16181.04    16181.04   1272.05 o   0.71844
   0  13   7    13522.58    13522.58   1162.87 o   0.71398
   1  13   7    64153.56    64153.56   2532.86 o   0.71351
   2  13   7     4428.92     4428.92    665.50 o   0.71701
   3  13   7    18931.54    18931.54   1375.92 o   0.72445
   4  13   7     5419.61     5419.61    736.18 o   0.73569
   5  13   7     7452.07     7452.07    863.25 o   0.75056
   6  13   7      303.77      303.77    174.29 o   0.76886
   7  13   7     1224.32     1224.32    349.90 o   0.79035
   8  13   7    11151.38    11151.38   1056.00 o   0.81477
   9  13   7       13.61       13.61     36.89 o   0.84188
  10  13   7       42.47       42.47     65.17 o   0.87141
  11  13   7     2823.24     2823.24    531.34 o   0.90313
  12  13   7     2574.96     2574.96    507.44 o   0.93683
  13  13   7      661.34      661.34    257.16 o   0.97228
 -13 -13   8     3302.93     3302.93    574.71 o   1.01443
 -12 -13   8     4965.48     4965.48    704.66 o   0.98052
 -11 -13   8      259.87      259.87    161.20 o   0.94839
 -10 -13   8     9772.22     9772.22    988.55 o   0.91825
  -9 -13   8     1192.87     1192.87    345.38 o   0.89029
  -8 -13   8     2894.23     2894.23    537.98 o   0.86473
  -7 -13   8     1860.11     1860.11    431.29 o   0.84177
  -6 -13   8    10376.67    10376.67   1018.66 o   0.82165
  -5 -13   8     5165.66     5165.66    718.73 o   0.80457
  -4 -13   8     1286.65     1286.65    358.70 o   0.79073
  -3 -13   8     1476.40     1476.40    384.24 o   0.78031
  -2 -13   8     9083.21     9083.21    953.06 o   0.77343
  -1 -13   8       32.67       32.67     57.16 o   0.77020
   0 -13   8     1161.37     1161.37    340.79 o   0.77067
   1 -13   8      825.46      825.46    287.31 o   0.77482
   2 -13   8      966.10      966.10    310.82 o   0.78259
   3 -13   8    28512.37    28512.37   1688.56 o   0.79389
   4 -13   8      677.85      677.85    260.35 o   0.80856
   5 -13   8    12454.61    12454.61   1116.00 o   0.82642
   6 -13   8     1493.21     1493.21    386.42 o   0.84727
   7 -13   8      308.06      308.06    175.52 o   0.87090
   8 -13   8     1389.86     1389.86    372.81 o   0.89708
   9 -13   8     4411.02     4411.02    664.16 o   0.92561
  10 -13   8     1282.39     1282.39    358.10 o   0.95627
  11 -13   8      256.33      256.33    160.10 o   0.98886
  12 -13   8     1635.28     1635.28    404.39 o   1.02319
  13 -13   8     4454.91     4454.91    667.45 o   1.05911
 -13 -12   8     3332.68     3332.68    577.29 o   0.97906
 -12 -12   8     3714.35     3714.35    609.45 o   0.94373
 -11 -12   8      383.97      383.97    195.95 o   0.91016
 -10 -12   8      164.06      164.06    128.08 o   0.87855
  -9 -12   8     3052.41     3052.41    552.49 o   0.84913
  -8 -12   8     3826.93     3826.93    618.62 o   0.82212
  -7 -12   8     2619.96     2619.96    511.86 o   0.79777
  -6 -12   8    12240.35    12240.35   1106.36 o   0.77633
  -5 -12   8     4324.34     4324.34    657.60 o   0.75805
  -4 -12   8     3979.93     3979.93    630.87 o   0.74316
  -3 -12   8     9129.16     9129.16    955.47 o   0.73187
  -2 -12   8     2787.00     2787.00    527.92 o   0.72435
  -1 -12   8     4663.48     4663.48    682.90 o   0.72071
   0 -12   8     7549.92     7549.92    868.90 o   0.72102
   1 -12   8       43.73       43.73     66.13 o   0.72526
   2 -12   8      702.91      702.91    265.12 o   0.73338
   3 -12   8    17419.10    17419.10   1319.81 o   0.74524
   4 -12   8      799.11      799.11    282.68 o   0.76066
   5 -12   8    45393.80    45393.80   2130.58 o   0.77945
   6 -12   8     9618.75     9618.75    980.75 o   0.80135
   7 -12   8     2728.88     2728.88    522.39 o   0.82613
   8 -12   8       72.54       72.54     85.17 o   0.85353
   9 -12   8     2985.39     2985.39    546.39 o   0.88331
  10 -12   8     7904.23     7904.23    889.06 o   0.91524
  11 -12   8      160.46      160.46    126.67 o   0.94909
  12 -12   8     4656.11     4656.11    682.36 o   0.98468
  13 -12   8     3778.42     3778.42    614.69 o   1.02181
 -13 -11   8     2275.74     2275.74    477.05 o   0.94538
 -12 -11   8     8223.13     8223.13    906.81 o   0.90859
 -11 -11   8     6945.78     6945.78    833.41 o   0.87352
 -10 -11   8     5357.05     5357.05    731.92 o   0.84037
  -9 -11   8     1346.87     1346.87    367.00 o   0.80939
  -8 -11   8    11564.62    11564.62   1075.39 o   0.78083
  -7 -11   8     2659.93     2659.93    515.74 o   0.75497
  -6 -11   8     2531.87     2531.87    503.18 o   0.73210
  -5 -11   8     8717.36     8717.36    933.67 o   0.71249
  -4 -11   8     5953.28     5953.28    771.58 o   0.69644
  -3 -11   8      229.54      229.54    151.51 o   0.68418
  -2 -11   8     2186.14     2186.14    467.56 o   0.67592
  -1 -11   8     2611.36     2611.36    511.01 o   0.67182
   0 -11   8    19360.20    19360.20   1391.41 o   0.67195
   1 -11   8     8038.98     8038.98    896.60 o   0.67630
   2 -11   8     1102.36     1102.36    332.02 o   0.68479
   3 -11   8    26346.17    26346.17   1623.15 o   0.69728
   4 -11   8      615.34      615.34    248.06 o   0.71356
   5 -11   8    12878.62    12878.62   1134.84 o   0.73336
   6 -11   8    10298.68    10298.68   1014.82 o   0.75642
   7 -11   8     3487.60     3487.60    590.56 o   0.78245
   8 -11   8      200.98      200.98    141.77 o   0.81116
   9 -11   8     7469.43     7469.43    864.26 o   0.84228
  10 -11   8      260.58      260.58    161.42 o   0.87554
  11 -11   8     6982.27     6982.27    835.60 o   0.91072
  12 -11   8      622.16      622.16    249.43 o   0.94761
  13 -11   8      362.54      362.54    190.40 o   0.98600
 -13 -10   8     2217.61     2217.61    470.92 o   0.91359
 -12 -10   8     2808.46     2808.46    529.95 o   0.87531
 -11 -10   8     1031.13     1031.13    321.11 o   0.83868
 -10 -10   8     2468.57     2468.57    496.85 o   0.80393
  -9 -10   8     1454.35     1454.35    381.36 o   0.77131
  -8 -10   8     8343.34     8343.34    913.42 o   0.74111
  -7 -10   8    13765.14    13765.14   1173.25 o   0.71362
  -6 -10   8    21957.33    21957.33   1481.80 o   0.68917
  -5 -10   8     3890.06     3890.06    623.70 o   0.66811
  -4 -10   8    11484.56    11484.56   1071.66 o   0.65075
  -3 -10   8     6756.83     6756.83    822.00 o   0.63740
  -2 -10   8     5227.19     5227.19    722.99 o   0.62831
  -1 -10   8    10165.30    10165.30   1008.23 o   0.62368
   0 -10   8     3895.88     3895.88    624.17 o   0.62359
   1 -10   8    17010.18    17010.18   1304.23 o   0.62806
   2 -10   8    13662.38    13662.38   1168.86 o   0.63699
   3 -10   8     8658.54     8658.54    930.51 o   0.65019
   4 -10   8    14578.53    14578.53   1207.42 o   0.66740
   5 -10   8    12005.93    12005.93   1095.72 o   0.68834
   6 -10   8     4806.20     4806.20    693.27 o   0.71267
   7 -10   8    41199.77    41199.77   2029.77 o   0.74005
   8 -10   8      812.28      812.28    285.01 o   0.77016
   9 -10   8     2307.51     2307.51    480.37 o   0.80270
  10 -10   8     7823.22     7823.22    884.49 o   0.83738
  11 -10   8     1529.07     1529.07    391.03 o   0.87394
  12 -10   8     1231.67     1231.67    350.95 o   0.91216
  13 -10   8     1421.93     1421.93    377.08 o   0.95185
 -13  -9   8     5865.92     5865.92    765.89 o   0.88389
 -12  -9   8     2830.19     2830.19    532.00 o   0.84410
 -11  -9   8      166.67      166.67    129.10 o   0.80588
 -10  -9   8    18564.46    18564.46   1362.51 o   0.76948
  -9  -9   8     5912.67     5912.67    768.94 o   0.73515
  -8  -9   8     6577.11     6577.11    810.99 o   0.70319
  -7  -9   8     8956.47     8956.47    946.39 o   0.67396
  -6  -9   8     2506.24     2506.24    500.62 o   0.64781
  -5  -9   8       40.00       40.00     63.24 o   0.62513
  -4  -9   8    13829.04    13829.04   1175.97 o   0.60632
  -3  -9   8     2110.29     2110.29    459.38 o   0.59174
  -2  -9   8    48485.07    48485.07   2201.93 o   0.58170
  -1  -9   8      273.86      273.86    165.49 o   0.57646
   0  -9   8      411.17      411.17    202.77 o   0.57613
   1  -9   8    34494.26    34494.26   1857.26 o   0.58073
   2  -9   8    29669.26    29669.26   1722.48 o   0.59014
   3  -9   8    21237.05    21237.05   1457.29 o   0.60414
   4  -9   8     2665.83     2665.83    516.32 o   0.62241
   5  -9   8      572.07      572.07    239.18 o   0.64460
   6  -9   8     2561.15     2561.15    506.08 o   0.67031
   7  -9   8    41316.47    41316.47   2032.65 o   0.69916
   8  -9   8    15641.96    15641.96   1250.68 o   0.73078
   9  -9   8    30823.40    30823.40   1755.66 o   0.76481
  10  -9   8     6124.61     6124.61    782.60 o   0.80096
  11  -9   8     9319.55     9319.55    965.38 o   0.83895
  12  -9   8      426.13      426.13    206.43 o   0.87854
  13  -9   8     2131.57     2131.57    461.69 o   0.91952
 -13  -8   8       77.86       77.86     88.24 o   0.85649
 -12  -8   8     1508.29     1508.29    388.37 o   0.81520
 -11  -8   8      263.96      263.96    162.47 o   0.77538
 -10  -8   8     5165.74     5165.74    718.73 o   0.73729
  -9  -8   8      747.85      747.85    273.47 o   0.70119
  -8  -8   8    19118.83    19118.83   1382.71 o   0.66741
  -7  -8   8     1877.82     1877.82    433.34 o   0.63631
  -6  -8   8     9114.50     9114.50    954.70 o   0.60833
  -5  -8   8     7819.93     7819.93    884.30 o   0.58389
  -4  -8   8    19620.61    19620.61   1400.74 o   0.56345
  -3  -8   8     6248.51     6248.51    790.47 o   0.54748
  -2  -8   8     3373.81     3373.81    580.84 o   0.53637
  -1  -8   8    48301.46    48301.46   2197.76 o   0.53042
   0  -8   8    10740.70    10740.70   1036.37 o   0.52981
   1  -8   8    21938.54    21938.54   1481.17 o   0.53455
   2  -8   8    38544.41    38544.41   1963.27 o   0.54451
   3  -8   8      536.01      536.01    231.52 o   0.55940
   4  -8   8     4581.22     4581.22    676.85 o   0.57886
   5  -8   8    10588.56    10588.56   1029.01 o   0.60242
   6  -8   8        5.47        5.47     23.38 o   0.62964
   7  -8   8    31335.42    31335.42   1770.18 o   0.66007
   8  -8   8    32713.26    32713.26   1808.68 o   0.69327
   9  -8   8     7212.25     7212.25    849.25 o   0.72887
  10  -8   8      569.85      569.85    238.72 o   0.76654
  11  -8   8     2899.48     2899.48    538.47 o   0.80598
  12  -8   8       95.23       95.23     97.59 o   0.84695
  13  -8   8     4316.87     4316.87    657.03 o   0.88924
 -13  -7   8      484.03      484.03    220.01 o   0.83162
 -12  -7   8    10451.10    10451.10   1022.31 o   0.78886
 -11  -7   8     1328.98     1328.98    364.55 o   0.74746
 -10  -7   8    12917.28    12917.28   1136.54 o   0.70767
  -9  -7   8      146.09      146.09    120.87 o   0.66977
  -8  -7   8    27579.68    27579.68   1660.71 o   0.63410
  -7  -7   8    35340.64    35340.64   1879.91 o   0.60107
  -6  -7   8    17881.24    17881.24   1337.21 o   0.57112
  -5  -7   8     2797.22     2797.22    528.89 o   0.54476
  -4  -7   8    38779.56    38779.56   1969.25 o   0.52254
  -3  -7   8     1519.60     1519.60    389.82 o   0.50501
  -2  -7   8    31584.75    31584.75   1777.21 o   0.49266
  -1  -7   8    24829.56    24829.56   1575.74 o   0.48590
   0  -7   8    83138.07    83138.07   2883.37 o   0.48495
   1  -7   8    23916.64    23916.64   1546.50 o   0.48984
   2  -7   8     3455.06     3455.06    587.80 o   0.50042
   3  -7   8    17224.18    17224.18   1312.41 o   0.51632
   4  -7   8     7409.86     7409.86    860.81 o   0.53708
   5  -7   8    81013.79    81013.79   2846.29 o   0.56216
   6  -7   8      665.10      665.10    257.90 o   0.59101
   7  -7   8    19588.78    19588.78   1399.60 o   0.62310
   8  -7   8     1124.22     1124.22    335.29 o   0.65796
   9  -7   8    45905.00    45905.00   2142.55 o   0.69518
  10  -7   8      244.57      244.57    156.39 o   0.73439
  11  -7   8    26295.77    26295.77   1621.60 o   0.77529
  12  -7   8      753.98      753.98    274.59 o   0.81764
  13  -7   8     2469.00     2469.00    496.89 o   0.86121
 -13  -6   8       32.99       32.99     57.44 o   0.80952
 -12  -6   8    10932.62    10932.62   1045.59 o   0.76534
 -11  -6   8     1199.37     1199.37    346.32 o   0.72241
 -10  -6   8     5287.92     5287.92    727.18 o   0.68096
  -9  -6   8     1779.72     1779.72    421.87 o   0.64127
  -8  -6   8     5822.11     5822.11    763.03 o   0.60370
  -7  -6   8     2953.17     2953.17    543.43 o   0.56866
  -6  -6   8    27104.21    27104.21   1646.34 o   0.53665
  -5  -6   8    10623.99    10623.99   1030.73 o   0.50824
  -4  -6   8      479.62      479.62    219.00 o   0.48407
  -3  -6   8    18674.04    18674.04   1366.53 o   0.46479
  -2  -6   8    23370.99    23370.99   1528.76 o   0.45105
  -1  -6   8    68733.41    68733.41   2621.71 o   0.44334
   0  -6   8   143844.00   143844.00   3792.68 o   0.44199
   1  -6   8      851.39      851.39    291.79 o   0.44705
   2  -6   8    27817.55    27817.55   1667.86 o   0.45832
   3  -6   8      639.52      639.52    252.89 o   0.47535
   4  -6   8     2751.26     2751.26    524.52 o   0.49755
   5  -6   8    15365.04    15365.04   1239.56 o   0.52426
   6  -6   8     2652.76     2652.76    515.05 o   0.55483
   7  -6   8     1041.94     1041.94    322.79 o   0.58867
   8  -6   8    12237.41    12237.41   1106.23 o   0.62523
   9  -6   8    15171.14    15171.14   1231.71 o   0.66408
  10  -6   8     6239.10     6239.10    789.88 o   0.70483
  11  -6   8    16890.82    16890.82   1299.65 o   0.74717
  12  -6   8    12849.98    12849.98   1133.58 o   0.79085
  13  -6   8    17074.94    17074.94   1306.71 o   0.83565
 -13  -5   8     3828.36     3828.36    618.74 o   0.79041
 -12  -5   8    16584.57    16584.57   1287.81 o   0.74492
 -11  -5   8     3946.23     3946.23    628.19 o   0.70055
 -10  -5   8    40504.28    40504.28   2012.57 o   0.65751
  -9  -5   8     7196.26     7196.26    848.31 o   0.61610
  -8  -5   8    35363.05    35363.05   1880.51 o   0.57665
  -7  -5   8      800.10      800.10    282.86 o   0.53961
  -6  -5   8    68372.50    68372.50   2614.81 o   0.50549
  -5  -5   8    38779.25    38779.25   1969.24 o   0.47493
  -4  -5   8    23354.18    23354.18   1528.21 o   0.44867
  -3  -5   8   102331.55   102331.55   3198.93 o   0.42748
  -2  -5   8    90833.43    90833.43   3013.86 o   0.41216
  -1  -5   8    43786.19    43786.19   2092.51 o   0.40338
   0  -5   8    82612.52    82612.52   2874.24 o   0.40155
   1  -5   8    21183.30    21183.30   1455.45 o   0.40679
   2  -5   8    11672.86    11672.86   1080.41 o   0.41881
   3  -5   8   223300.03   223300.03   4725.46 o   0.43707
   4  -5   8     3251.09     3251.09    570.18 o   0.46082
   5  -5   8    66465.86    66465.86   2578.10 o   0.48926
   6  -5   8     2281.90     2281.90    477.69 o   0.52162
   7  -5   8    21341.80    21341.80   1460.88 o   0.55723
   8  -5   8     2524.67     2524.67    502.46 o   0.59550
   9  -5   8    19408.12    19408.12   1393.13 o   0.63595
  10  -5   8        2.91        2.91     17.05 o   0.67819
  11  -5   8    29467.70    29467.70   1716.62 o   0.72191
  12  -5   8    16569.29    16569.29   1287.22 o   0.76685
  13  -5   8    24612.29    24612.29   1568.83 o   0.81281
 -13  -4   8     1844.21     1844.21    429.44 o   0.77453
 -12  -4   8     3923.88     3923.88    626.41 o   0.72786
 -11  -4   8      715.89      715.89    267.56 o   0.68218
 -10  -4   8    18467.36    18467.36   1358.95 o   0.63769
  -9  -4   8      185.71      185.71    136.27 o   0.59467
  -8  -4   8      888.37      888.37    298.06 o   0.55345
  -7  -4   8     3652.92     3652.92    604.39 o   0.51447
  -6  -4   8      201.75      201.75    142.04 o   0.47828
  -5  -4   8    65727.58    65727.58   2563.74 o   0.44556
  -4  -4   8   118959.35   118959.35   3449.05 o   0.41712
  -3  -4   8     3156.15     3156.15    561.80 o   0.39390
  -2  -4   8   138777.80   138777.80   3725.29 o   0.37686
  -1  -4   8    44641.84    44641.84   2112.86 o   0.36686
   0  -4   8   128406.38   128406.38   3583.38 o   0.36448
   1  -4   8    25169.46    25169.46   1586.49 o   0.36987
   2  -4   8    15372.18    15372.18   1239.85 o   0.38270
   3  -4   8    20844.07    20844.07   1443.75 o   0.40225
   4  -4   8      204.08      204.08    142.85 o   0.42762
   5  -4   8    12597.75    12597.75   1122.40 o   0.45783
   6  -4   8     5559.66     5559.66    745.63 o   0.49199
   7  -4   8    29139.32    29139.32   1707.02 o   0.52934
   8  -4   8    26119.21    26119.21   1616.14 o   0.56924
   9  -4   8    26779.70    26779.70   1636.45 o   0.61121
  10  -4   8     1814.37     1814.37    425.95 o   0.65484
  11  -4   8    39642.56    39642.56   1991.04 o   0.69982
  12  -4   8    25420.21    25420.21   1594.37 o   0.74591
  13  -4   8    20186.06    20186.06   1420.78 o   0.79291
 -13  -3   8       67.39       67.39     82.09 o   0.76207
 -12  -3   8     6121.72     6121.72    782.41 o   0.71440
 -11  -3   8     4206.81     4206.81    648.60 o   0.66759
 -10  -3   8    35712.89    35712.89   1889.79 o   0.62184
  -9  -3   8      998.32      998.32    315.96 o   0.57740
  -8  -3   8    59774.60    59774.60   2444.88 o   0.53460
  -7  -3   8    22759.07    22759.07   1508.61 o   0.49386
  -6  -3   8    19801.03    19801.03   1407.16 o   0.45574
  -5  -3   8    42549.33    42549.33   2062.75 o   0.42094
  -4  -3   8   161804.20   161804.20   4022.49 o   0.39037
  -3  -3   8       16.65       16.65     40.81 o   0.36508
  -2  -3   8   138375.25   138375.25   3719.88 o   0.34623
  -1  -3   8     5013.21     5013.21    708.04 o   0.33491
   0  -3   8     9053.26     9053.26    951.49 o   0.33189
   1  -3   8   191386.17   191386.17   4374.77 o   0.33739
   2  -3   8     5785.35     5785.35    760.61 o   0.35102
   3  -3   8   286074.53   286074.53   5348.59 o   0.37188
   4  -3   8    56670.67    56670.67   2380.56 o   0.39884
   5  -3   8    74520.79    74520.79   2729.85 o   0.43075
   6  -3   8     3882.63     3882.63    623.11 o   0.46661
   7  -3   8     1757.08     1757.08    419.18 o   0.50556
   8  -3   8       24.79       24.79     49.79 o   0.54696
   9  -3   8     6144.03     6144.03    783.84 o   0.59028
  10  -3   8     4956.83     4956.83    704.05 o   0.63513
  11  -3   8    32343.64    32343.64   1798.43 o   0.68122
  12  -3   8    19820.44    19820.44   1407.85 o   0.72830
  13  -3   8    28100.10    28100.10   1676.31 o   0.77619
 -13  -2   8     3936.09     3936.09    627.38 o   0.75320
 -12  -2   8    17472.16    17472.16   1321.82 o   0.70473
 -11  -2   8    10631.23    10631.23   1031.08 o   0.65703
 -10  -2   8      274.58      274.58    165.70 o   0.61026
  -9  -2   8    10853.61    10853.61   1041.81 o   0.56467
  -8  -2   8     1053.45     1053.45    324.57 o   0.52057
  -7  -2   8     7197.05     7197.05    848.35 o   0.47835
  -6  -2   8    49386.64    49386.64   2222.31 o   0.43857
  -5  -2   8     4098.76     4098.76    640.22 o   0.40196
  -4  -2   8   284245.25   284245.25   5331.47 o   0.36945
  -3  -2   8    59624.20    59624.20   2441.81 o   0.34222
  -2  -2   8   411573.81   411573.81   6415.40 o   0.32161
  -1  -2   8     9901.85     9901.85    995.08 o   0.30895
   0  -2   8    11484.23    11484.23   1071.65 o   0.30522
   1  -2   8   268959.22   268959.22   5186.13 o   0.31076
   2  -2   8    29369.89    29369.89   1713.76 o   0.32509
   3  -2   8     3018.63     3018.63    549.42 o   0.34712
   4  -2   8    22343.38    22343.38   1494.77 o   0.37549
   5  -2   8    32413.01    32413.01   1800.36 o   0.40890
   6  -2   8    39596.46    39596.46   1989.89 o   0.44620
   7  -2   8    33863.37    33863.37   1840.20 o   0.48651
   8  -2   8      365.92      365.92    191.29 o   0.52914
   9  -2   8    73248.52    73248.52   2706.45 o   0.57357
  10  -2   8     3644.26     3644.26    603.68 o   0.61942
  11  -2   8    12810.91    12810.91   1131.85 o   0.66638
  12  -2   8      878.86      878.86    296.46 o   0.71425
  13  -2   8    23009.08    23009.08   1516.87 o   0.76285
 -13  -1   8     1907.05     1907.05    436.70 o   0.74805
 -12  -1   8    20515.25    20515.25   1432.31 o   0.69903
 -11  -1   8     4184.13     4184.13    646.85 o   0.65070
 -10  -1   8     4162.63     4162.63    645.18 o   0.60322
  -9  -1   8    60743.34    60743.34   2464.62 o   0.55680
  -8  -1   8    52336.04    52336.04   2287.71 o   0.51175
  -7  -1   8     8511.22     8511.22    922.56 o   0.46845
  -6  -1   8   142569.73   142569.73   3775.84 o   0.42744
  -5  -1   8    11850.60    11850.60   1088.60 o   0.38943
  -4  -1   8    98675.35    98675.35   3141.26 o   0.35539
  -3  -1   8      959.43      959.43    309.75 o   0.32658
  -2  -1   8     9617.89     9617.89    980.71 o   0.30446
  -1  -1   8    89188.17    89188.17   2986.44 o   0.29059
   0  -1   8    98964.06    98964.06   3145.86 o   0.28615
   1  -1   8   114765.52   114765.52   3387.71 o   0.29158
   2  -1   8    35011.87    35011.87   1871.15 o   0.30636
   3  -1   8   228851.27   228851.27   4783.84 o   0.32923
   4  -1   8    80485.91    80485.91   2837.00 o   0.35864
   5  -1   8   110111.59   110111.59   3318.31 o   0.39313
   6  -1   8    71110.91    71110.91   2666.66 o   0.43149
   7  -1   8     2883.63     2883.63    536.99 o   0.47277
   8  -1   8    16727.98    16727.98   1293.37 o   0.51627
   9  -1   8     3101.08     3101.08    556.87 o   0.56147
  10  -1   8    26971.92    26971.92   1642.31 o   0.60801
  11  -1   8    31647.23    31647.23   1778.97 o   0.65558
  12  -1   8     6693.39     6693.39    818.13 o   0.70399
  13  -1   8    58553.39    58553.39   2419.78 o   0.75307
 -13   0   8     5346.20     5346.20    731.18 o   0.74669
 -12   0   8     4024.56     4024.56    634.39 o   0.69738
 -11   0   8    17402.56    17402.56   1319.19 o   0.64872
 -10   0   8      618.94      618.94    248.79 o   0.60085
  -9   0   8    36980.04    36980.04   1923.02 o   0.55400
  -8   0   8     1374.29     1374.29    370.71 o   0.50843
  -7   0   8     3758.98     3758.98    613.10 o   0.46453
  -6   0   8   218854.73   218854.73   4678.19 o   0.42281
  -5   0   8     2580.62     2580.62    508.00 o   0.38399
  -4   0   8   212082.25   212082.25   4605.24 o   0.34903
  -3   0   8    11135.78    11135.78   1055.26 o   0.31921
  -2   0   8     2546.01     2546.01    504.58 o   0.29609
  -1   0   8    30616.40    30616.40   1749.75 o   0.28132
   0   0   8   299824.41   299824.41   5475.62 o   0.27624
   1   0   8     2890.47     2890.47    537.63 o   0.28138
   2   0   8    37285.19    37285.19   1930.94 o   0.29621
   3   0   8    47412.73    47412.73   2177.45 o   0.31938
   4   0   8    27155.44    27155.44   1647.89 o   0.34923
   5   0   8    57308.15    57308.15   2393.91 o   0.38421
   6   0   8     2639.04     2639.04    513.72 o   0.42305
   7   0   8   181144.56   181144.56   4256.11 o   0.46479
   8   0   8     2322.21     2322.21    481.89 o   0.50870
   9   0   8    23987.26    23987.26   1548.78 o   0.55428
  10   0   8    10107.60    10107.60   1005.37 o   0.60114
  11   0   8     9531.25     9531.25    976.28 o   0.64901
  12   0   8    33431.19    33431.19   1828.42 o   0.69768
  13   0   8    10554.45    10554.45   1027.35 o   0.74699
 -13   1   8    18681.55    18681.55   1366.80 o   0.74915
 -12   1   8      194.50      194.50    139.46 o   0.69982
 -11   1   8    29940.10    29940.10   1730.32 o   0.65113
 -10   1   8    46038.75    46038.75   2145.66 o   0.60323
  -9   1   8     6058.68     6058.68    778.38 o   0.55633
  -8   1   8    66333.13    66333.13   2575.52 o   0.51070
  -7   1   8    23388.31    23388.31   1529.32 o   0.46672
  -6   1   8   204026.02   204026.02   4516.92 o   0.42490
  -5   1   8     4236.99     4236.99    650.92 o   0.38593
  -4   1   8    17365.02    17365.02   1317.76 o   0.35078
  -3   1   8      285.75      285.75    169.04 o   0.32070
  -2   1   8   115865.97   115865.97   3403.91 o   0.29724
  -1   1   8   157955.66   157955.66   3974.36 o   0.28204
   0   1   8   436379.53   436379.53   6605.90 o   0.27649
   1   1   8    41064.55    41064.55   2026.44 o   0.28114
   2   1   8   144900.88   144900.88   3806.58 o   0.29552
   3   1   8    27283.30    27283.30   1651.77 o   0.31831
   4   1   8    58036.19    58036.19   2409.07 o   0.34786
   5   1   8    89057.38    89057.38   2984.25 o   0.38261
   6   1   8     9787.62     9787.62    989.32 o   0.42127
   7   1   8    98150.32    98150.32   3132.90 o   0.46287
   8   1   8    63685.78    63685.78   2523.60 o   0.50668
   9   1   8    27381.65    27381.65   1654.74 o   0.55218
  10   1   8     2502.87     2502.87    500.29 o   0.59898
  11   1   8    51665.38    51665.38   2273.00 o   0.64680
  12   1   8       62.09       62.09     78.79 o   0.69543
  13   1   8    19190.96    19190.96   1385.31 o   0.74470
 -13   2   8    11299.55    11299.55   1062.99 o   0.75539
 -12   2   8     7703.64     7703.64    877.70 o   0.70630
 -11   2   8    25337.80    25337.80   1591.79 o   0.65788
 -10   2   8     1528.60     1528.60    390.97 o   0.61029
  -9   2   8      327.27      327.27    180.91 o   0.56374
  -8   2   8    55534.79    55534.79   2356.58 o   0.51850
  -7   2   8     8092.19     8092.19    899.57 o   0.47495
  -6   2   8    52184.16    52184.16   2284.39 o   0.43361
  -5   2   8    27234.35    27234.35   1650.28 o   0.39516
  -4   2   8     9742.06     9742.06    987.02 o   0.36053
  -3   2   8    42422.68    42422.68   2059.68 o   0.33092
  -2   2   8   146208.02   146208.02   3823.72 o   0.30780
  -1   2   8    47288.04    47288.04   2174.58 o   0.29268
   0   2   8   109357.14   109357.14   3306.92 o   0.28686
   1   2   8     2773.05     2773.05    526.60 o   0.29087
   2   2   8   251560.98   251560.98   5015.59 o   0.30435
   3   2   8    19538.58    19538.58   1397.80 o   0.32610
   4   2   8     1453.50     1453.50    381.25 o   0.35462
   5   2   8    80026.11    80026.11   2828.89 o   0.38842
   6   2   8      193.23      193.23    139.01 o   0.42624
   7   2   8   128838.20   128838.20   3589.40 o   0.46710
   8   2   8    61629.55    61629.55   2482.53 o   0.51028
   9   2   8    69901.52    69901.52   2643.89 o   0.55524
  10   2   8       11.55       11.55     33.98 o   0.60158
  11   2   8     6585.04     6585.04    811.48 o   0.64899
  12   2   8     4495.42     4495.42    670.48 o   0.69727
  13   2   8     3027.21     3027.21    550.20 o   0.74624
 -13   3   8    10389.29    10389.29   1019.28 o   0.76532
 -12   3   8     4468.02     4468.02    668.43 o   0.71672
 -11   3   8    19718.60    19718.60   1404.23 o   0.66885
 -10   3   8    10764.22    10764.22   1037.51 o   0.62188
  -9   3   8     5794.55     5794.55    761.22 o   0.57602
  -8   3   8   200728.52   200728.52   4480.27 o   0.53158
  -7   3   8    59042.82    59042.82   2429.87 o   0.48892
  -6   3   8    19932.62    19932.62   1411.83 o   0.44856
  -5   3   8    83538.90    83538.90   2890.31 o   0.41117
  -4   3   8   163469.92   163469.92   4043.14 o   0.37765
  -3   3   8   248069.19   248069.19   4980.65 o   0.34911
  -2   3   8   288170.72   288170.72   5368.15 o   0.32685
  -1   3   8    50956.47    50956.47   2257.35 o   0.31223
   0   3   8    24846.26    24846.26   1576.27 o   0.30633
   1   3   8     3359.03     3359.03    579.57 o   0.30965
   2   3   8   214123.80   214123.80   4627.35 o   0.32192
   3   3   8    47335.59    47335.59   2175.67 o   0.34216
   4   3   8    84030.20    84030.20   2898.80 o   0.36907
   5   3   8    85657.80    85657.80   2926.74 o   0.40132
   6   3   8    26859.24    26859.24   1638.88 o   0.43771
   7   3   8    93016.33    93016.33   3049.86 o   0.47731
   8   3   8    10714.02    10714.02   1035.09 o   0.51938
   9   3   8   126753.56   126753.56   3560.25 o   0.56337
  10   3   8       11.34       11.34     33.68 o   0.60886
  11   3   8    42266.87    42266.87   2055.89 o   0.65555
  12   3   8    12040.38    12040.38   1097.29 o   0.70318
  13   3   8      768.39      768.39    277.20 o   0.75159
 -13   4   8     2851.16     2851.16    533.96 o   0.77879
 -12   4   8       30.38       30.38     55.12 o   0.73090
 -11   4   8     9709.09     9709.09    985.35 o   0.68383
 -10   4   8     3520.26     3520.26    593.32 o   0.63774
  -9   4   8    28053.02    28053.02   1674.90 o   0.59289
  -8   4   8    31923.75    31923.75   1786.72 o   0.54956
  -7   4   8    23646.97    23646.97   1537.76 o   0.50814
  -6   4   8      266.27      266.27    163.18 o   0.46914
  -5   4   8      126.33      126.33    112.39 o   0.43323
  -4   4   8    65540.20    65540.20   2560.08 o   0.40121
  -3   4   8     1547.69     1547.69    393.41 o   0.37410
  -2   4   8      207.79      207.79    144.15 o   0.35304
  -1   4   8      541.38      541.38    232.68 o   0.33914
   0   4   8   102441.14   102441.14   3200.64 o   0.33331
   1   4   8    13324.73    13324.73   1154.33 o   0.33596
   2   4   8    17266.65    17266.65   1314.03 o   0.34690
   3   4   8    47717.73    47717.73   2184.44 o   0.36539
   4   4   8   153041.38   153041.38   3912.05 o   0.39036
   5   4   8     7424.71     7424.71    861.67 o   0.42065
   6   4   8    10455.17    10455.17   1022.51 o   0.45520
   7   4   8    11894.39    11894.39   1090.61 o   0.49313
   8   4   8     8003.46     8003.46    894.62 o   0.53370
   9   4   8   112212.63   112212.63   3349.82 o   0.57636
  10   4   8     9267.71     9267.71    962.69 o   0.62068
  11   4   8    48020.43    48020.43   2191.36 o   0.66633
  12   4   8      380.64      380.64    195.10 o   0.71306
  13   4   8     4014.53     4014.53    633.60 o   0.76066
 -13   5   8    12253.86    12253.86   1106.97 o   0.79563
 -12   5   8    27618.90    27618.90   1661.89 o   0.74863
 -11   5   8       42.69       42.69     65.34 o   0.70255
 -10   5   8    40448.28    40448.28   2011.18 o   0.65758
  -9   5   8    73731.96    73731.96   2715.36 o   0.61395
  -8   5   8     7422.75     7422.75    861.55 o   0.57198
  -7   5   8    45611.97    45611.97   2135.70 o   0.53205
  -6   5   8    91539.25    91539.25   3025.55 o   0.49467
  -5   5   8    20292.28    20292.28   1424.51 o   0.46045
  -4   5   8    85816.77    85816.77   2929.45 o   0.43015
  -3   5   8      187.11      187.11    136.79 o   0.40464
  -2   5   8    30993.04    30993.04   1760.48 o   0.38490
  -1   5   8    18524.38    18524.38   1361.04 o   0.37182
   0   5   8   145271.50   145271.50   3811.45 o   0.36614
   1   5   8    59368.49    59368.49   2436.56 o   0.36819
   2   5   8    14078.68    14078.68   1186.54 o   0.37784
   3   5   8    22013.95    22013.95   1483.71 o   0.39454
   4   5   8    50834.11    50834.11   2254.64 o   0.41744
   5   5   8     8775.46     8775.46    936.77 o   0.44559
   6   5   8    79344.48    79344.48   2816.82 o   0.47806
   7   5   8    32694.89    32694.89   1808.17 o   0.51403
   8   5   8     1485.83     1485.83    385.46 o   0.55282
   9   5   8    66434.72    66434.72   2577.49 o   0.59389
  10   5   8     2120.84     2120.84    460.53 o   0.63677
  11   5   8    20315.11    20315.11   1425.31 o   0.68115
  12   5   8    35885.89    35885.89   1894.36 o   0.72673
  13   5   8     6638.04     6638.04    814.74 o   0.77331
 -13   6   8    12736.74    12736.74   1128.57 o   0.81562
 -12   6   8    11195.32    11195.32   1058.08 o   0.76967
 -11   6   8     4857.16     4857.16    696.93 o   0.72474
 -10   6   8    51708.72    51708.72   2273.96 o   0.68104
  -9   6   8    46152.16    46152.16   2148.31 o   0.63880
  -8   6   8     2473.85     2473.85    497.38 o   0.59834
  -7   6   8     2021.04     2021.04    449.56 o   0.56005
  -6   6   8    11506.35    11506.35   1072.68 o   0.52441
  -5   6   8       28.80       28.80     53.66 o   0.49198
  -4   6   8     3050.29     3050.29    552.29 o   0.46345
  -3   6   8    31215.22    31215.22   1766.78 o   0.43958
  -2   6   8    68947.11    68947.11   2625.78 o   0.42115
  -1   6   8     8925.58     8925.58    944.75 o   0.40890
   0   6   8   126753.78   126753.78   3560.25 o   0.40340
   1   6   8   180901.02   180901.02   4253.25 o   0.40492
   2   6   8   126429.42   126429.42   3555.69 o   0.41338
   3   6   8   137966.38   137966.38   3714.38 o   0.42838
   4   6   8     2170.97     2170.97    465.94 o   0.44926
   5   6   8     2497.02     2497.02    499.70 o   0.47524
   6   6   8    93398.70    93398.70   3056.12 o   0.50554
   7   6   8    10007.83    10007.83   1000.39 o   0.53944
   8   6   8     3872.84     3872.84    622.32 o   0.57629
   9   6   8    50393.17    50393.17   2244.84 o   0.61556
  10   6   8     5608.16     5608.16    748.88 o   0.65683
  11   6   8    48166.38    48166.38   2194.68 o   0.69974
  12   6   8      286.36      286.36    169.22 o   0.74400
  13   6   8    44149.28    44149.28   2101.17 o   0.78939
 -13   7   8     2688.06     2688.06    518.46 o   0.83855
 -12   7   8    15194.65    15194.65   1232.67 o   0.79376
 -11   7   8    34792.76    34792.76   1865.28 o   0.75009
 -10   7   8    22127.58    22127.58   1487.53 o   0.70775
  -9   7   8     3825.83     3825.83    618.53 o   0.66700
  -8   7   8     8213.16     8213.16    906.26 o   0.62815
  -7   7   8     9829.69     9829.69    991.45 o   0.59156
  -6   7   8    30756.48    30756.48   1753.75 o   0.55769
  -5   7   8    10113.15    10113.15   1005.64 o   0.52706
  -4   7   8    16348.67    16348.67   1278.62 o   0.50026
  -3   7   8       64.15       64.15     80.09 o   0.47794
  -2   7   8    16401.88    16401.88   1280.70 o   0.46075
  -1   7   8    86263.49    86263.49   2937.06 o   0.44928
   0   7   8    64393.00    64393.00   2537.58 o   0.44397
   1   7   8     2870.96     2870.96    535.81 o   0.44505
   2   7   8    47945.46    47945.46   2189.65 o   0.45246
   3   7   8      459.64      459.64    214.39 o   0.46591
   4   7   8    21820.43    21820.43   1477.17 o   0.48490
   5   7   8    18227.95    18227.95   1350.11 o   0.50879
   6   7   8    30279.00    30279.00   1740.09 o   0.53695
   7   7   8    53223.59    53223.59   2307.02 o   0.56874
   8   7   8    25964.89    25964.89   1611.36 o   0.60357
   9   7   8     1309.13     1309.13    361.82 o   0.64097
  10   7   8     7746.98     7746.98    880.17 o   0.68050
  11   7   8     3310.54     3310.54    575.37 o   0.72181
  12   7   8    12578.18    12578.18   1121.52 o   0.76462
  13   7   8    35929.88    35929.88   1895.52 o   0.80869
 -13   8   8     6751.96     6751.96    821.70 o   0.86417
 -12   8   8     4171.38     4171.38    645.86 o   0.82062
 -11   8   8    38646.32    38646.32   1965.87 o   0.77828
 -10   8   8    10693.50    10693.50   1034.09 o   0.73738
  -9   8   8     2401.66     2401.66    490.07 o   0.69817
  -8   8   8    12401.96    12401.96   1113.64 o   0.66094
  -7   8   8     1559.79     1559.79    394.94 o   0.62605
  -6   8   8       60.00       60.00     77.46 o   0.59392
  -5   8   8    11013.71    11013.71   1049.46 o   0.56501
  -4   8   8     9338.08     9338.08    966.34 o   0.53985
  -3   8   8     3862.23     3862.23    621.47 o   0.51897
  -2   8   8    48952.63    48952.63   2212.52 o   0.50291
  -1   8   8     1174.34     1174.34    342.69 o   0.49215
   0   8   8    69894.91    69894.91   2643.76 o   0.48703
   1   8   8    99906.43    99906.43   3160.80 o   0.48773
   2   8   8    30719.39    30719.39   1752.69 o   0.49423
   3   8   8    29623.24    29623.24   1721.14 o   0.50630
   4   8   8    95806.36    95806.36   3095.26 o   0.52356
   5   8   8    10590.50    10590.50   1029.10 o   0.54552
   6   8   8      222.61      222.61    149.20 o   0.57164
   7   8   8    16467.50    16467.50   1283.26 o   0.60136
   8   8   8    20086.03    20086.03   1417.25 o   0.63420
   9   8   8     5998.30     5998.30    774.49 o   0.66968
  10   8   8      401.16      401.16    200.29 o   0.70742
  11   8   8    19878.51    19878.51   1409.91 o   0.74706
  12   8   8     2796.27     2796.27    528.80 o   0.78833
  13   8   8    23054.06    23054.06   1518.36 o   0.83097
 -13   9   8    30455.12    30455.12   1745.14 o   0.89226
 -12   9   8      359.54      359.54    189.62 o   0.84999
 -11   9   8    17682.36    17682.36   1329.75 o   0.80902
 -10   9   8      109.43      109.43    104.61 o   0.76958
  -9   9   8     3935.52     3935.52    627.34 o   0.73191
  -8   9   8    42521.20    42521.20   2062.07 o   0.69629
  -7   9   8      284.09      284.09    168.55 o   0.66306
  -6   9   8    16729.08    16729.08   1293.41 o   0.63259
  -5   9   8    31905.19    31905.19   1786.20 o   0.60531
  -4   9   8     3522.21     3522.21    593.48 o   0.58165
  -3   9   8    69792.81    69792.81   2641.83 o   0.56209
  -2   9   8    23060.01    23060.01   1518.55 o   0.54705
  -1   9   8     2399.12     2399.12    489.81 o   0.53691
   0   9   8    15791.95    15791.95   1256.66 o   0.53197
   1   9   8    28264.32    28264.32   1681.20 o   0.53235
   2   9   8    61649.04    61649.04   2482.92 o   0.53806
   3   9   8     4110.57     4110.57    641.14 o   0.54892
   4   9   8    71559.35    71559.35   2675.06 o   0.56464
   5   9   8    82273.20    82273.20   2868.33 o   0.58483
   6   9   8    17674.77    17674.77   1329.46 o   0.60904
   7   9   8     4385.14     4385.14    662.20 o   0.63681
   8   9   8    24255.62    24255.62   1557.42 o   0.66770
   9   9   8     1232.04     1232.04    351.00 o   0.70129
  10   9   8    24013.10    24013.10   1549.62 o   0.73723
  11   9   8     2888.31     2888.31    537.43 o   0.77517
  12   9   8     4089.95     4089.95    639.53 o   0.81485
  13   9   8    12898.84    12898.84   1135.73 o   0.85602
 -13  10   8    18894.97    18894.97   1374.59 o   0.92260
 -12  10   8      129.53      129.53    113.81 o   0.88162
 -11  10   8      686.35      686.35    261.98 o   0.84203
 -10  10   8      644.31      644.31    253.83 o   0.80404
  -9  10   8    12468.17    12468.17   1116.61 o   0.76788
  -8  10   8    12474.59    12474.59   1116.90 o   0.73383
  -7  10   8     2018.97     2018.97    449.33 o   0.70218
  -6  10   8     3687.86     3687.86    607.28 o   0.67328
  -5  10   8       98.63       98.63     99.31 o   0.64751
  -4  10   8     7658.29     7658.29    875.12 o   0.62523
  -3  10   8     6751.17     6751.17    821.65 o   0.60685
  -2  10   8    22470.87    22470.87   1499.03 o   0.59271
  -1  10   8     6761.41     6761.41    822.28 o   0.58314
   0  10   8     3764.84     3764.84    613.58 o   0.57835
   1  10   8       21.35       21.35     46.20 o   0.57847
   2  10   8    60477.53    60477.53   2459.22 o   0.58350
   3  10   8    16655.88    16655.88   1290.58 o   0.59330
   4  10   8    30660.88    30660.88   1751.03 o   0.60765
   5  10   8    41153.04    41153.04   2028.62 o   0.62623
   6  10   8    12614.59    12614.59   1123.15 o   0.64868
   7  10   8       42.42       42.42     65.13 o   0.67462
   8  10   8     4088.46     4088.46    639.41 o   0.70366
   9  10   8     5109.30     5109.30    714.79 o   0.73543
  10  10   8     7185.58     7185.58    847.68 o   0.76960
  11  10   8    10078.35    10078.35   1003.91 o   0.80585
  12  10   8     1779.47     1779.47    421.84 o   0.84392
  13  10   8      284.41      284.41    168.64 o   0.88358
 -13  11   8    10344.37    10344.37   1017.07 o   0.95495
 -12  11   8      329.16      329.16    181.43 o   0.91528
 -11  11   8    11007.58    11007.58   1049.17 o   0.87706
 -10  11   8      850.69      850.69    291.67 o   0.84049
  -9  11   8     7034.72     7034.72    838.73 o   0.80579
  -8  11   8     4280.35     4280.35    654.24 o   0.77323
  -7  11   8     6136.15     6136.15    783.34 o   0.74308
  -6  11   8    19299.55    19299.55   1389.23 o   0.71565
  -5  11   8    13600.80    13600.80   1166.22 o   0.69126
  -4  11   8    18768.40    18768.40   1369.98 o   0.67023
  -3  11   8    39085.82    39085.82   1977.01 o   0.65291
  -2  11   8     8474.66     8474.66    920.58 o   0.63958
  -1  11   8     6535.44     6535.44    808.42 o   0.63050
   0  11   8    23241.79    23241.79   1524.53 o   0.62586
   1  11   8      379.23      379.23    194.74 o   0.62575
   2  11   8    26075.39    26075.39   1614.79 o   0.63018
   3  11   8     3779.30     3779.30    614.76 o   0.63906
   4  11   8    28727.86    28727.86   1694.93 o   0.65219
   5  11   8    25369.49    25369.49   1592.78 o   0.66933
   6  11   8    44993.67    44993.67   2121.17 o   0.69019
   7  11   8     2524.39     2524.39    502.43 o   0.71443
   8  11   8    24839.21    24839.21   1576.05 o   0.74173
   9  11   8     2381.26     2381.26    487.98 o   0.77176
  10  11   8     3457.19     3457.19    587.98 o   0.80421
  11  11   8     5847.60     5847.60    764.70 o   0.83881
  12  11   8     5801.97     5801.97    761.71 o   0.87530
  13  11   8     1076.40     1076.40    328.09 o   0.91345
 -13  12   8      231.92      231.92    152.29 o   0.98914
 -12  12   8       67.19       67.19     81.97 o   0.95075
 -11  12   8     5340.73     5340.73    730.80 o   0.91386
 -10  12   8     1961.30     1961.30    442.87 o   0.87867
  -9  12   8     4496.04     4496.04    670.53 o   0.84539
  -8  12   8     1716.85     1716.85    414.35 o   0.81424
  -7  12   8     8969.31     8969.31    947.06 o   0.78549
  -6  12   8     6998.44     6998.44    836.57 o   0.75941
  -5  12   8     2069.40     2069.40    454.91 o   0.73629
  -4  12   8    12473.06    12473.06   1116.83 o   0.71639
  -3  12   8      701.48      701.48    264.85 o   0.70002
  -2  12   8     6541.99     6541.99    808.83 o   0.68740
  -1  12   8    13254.87    13254.87   1151.30 o   0.67876
   0  12   8    21698.02    21698.02   1473.02 o   0.67425
   1  12   8      525.65      525.65    229.27 o   0.67395
   2  12   8    13087.65    13087.65   1144.01 o   0.67786
   3  12   8     8377.05     8377.05    915.26 o   0.68592
   4  12   8    19220.76    19220.76   1386.39 o   0.69798
   5  12   8      576.37      576.37    240.08 o   0.71383
   6  12   8     1726.76     1726.76    415.54 o   0.73324
   7  12   8     4291.62     4291.62    655.10 o   0.75592
   8  12   8     8854.25     8854.25    940.97 o   0.78160
   9  12   8     7642.40     7642.40    874.21 o   0.80998
  10  12   8      872.58      872.58    295.39 o   0.84080
  11  12   8      376.41      376.41    194.01 o   0.87380
  12  12   8    12274.55    12274.55   1107.91 o   0.90873
  13  12   8      982.57      982.57    313.46 o   0.94539
 -13  13   8     3924.39     3924.39    626.45 o   1.02497
 -12  13   8      746.37      746.37    273.20 o   0.98784
 -11  13   8     1929.42     1929.42    439.25 o   0.95224
 -10  13   8     4097.20     4097.20    640.09 o   0.91837
  -9  13   8     4113.87     4113.87    641.39 o   0.88643
  -8  13   8      364.83      364.83    191.01 o   0.85662
  -7  13   8    16904.28    16904.28   1300.16 o   0.82918
  -6  13   8     3947.55     3947.55    628.30 o   0.80434
  -5  13   8    31180.85    31180.85   1765.81 o   0.78237
  -4  13   8    22344.35    22344.35   1494.80 o   0.76350
  -3  13   8       29.26       29.26     54.10 o   0.74797
  -2  13   8    15018.78    15018.78   1225.51 o   0.73600
  -1  13   8      761.28      761.28    275.91 o   0.72775
   0  13   8    12821.22    12821.22   1132.31 o   0.72335
   1  13   8      417.14      417.14    204.24 o   0.72288
   2  13   8    10127.58    10127.58   1006.36 o   0.72635
   3  13   8       75.30       75.30     86.77 o   0.73369
   4  13   8     5362.09     5362.09    732.26 o   0.74479
   5  13   8     4793.28     4793.28    692.34 o   0.75949
   6  13   8    31595.53    31595.53   1777.51 o   0.77758
   7  13   8    16231.47    16231.47   1274.03 o   0.79883
   8  13   8    27583.67    27583.67   1660.83 o   0.82301
   9  13   8    14438.70    14438.70   1201.61 o   0.84985
  10  13   8     1924.59     1924.59    438.70 o   0.87912
  11  13   8      412.81      412.81    203.18 o   0.91057
  12  13   8      417.16      417.16    204.24 o   0.94400
  13  13   8     3758.70     3758.70    613.08 o   0.97920
 -13 -13   9       42.05       42.05     64.85 o   1.02651
 -12 -13   9     1300.86     1300.86    360.67 o   0.99301
 -11 -13   9     4380.39     4380.39    661.84 o   0.96131
 -10 -13   9      626.71      626.71    250.34 o   0.93159
  -9 -13   9     7413.96     7413.96    861.04 o   0.90404
  -8 -13   9      283.09      283.09    168.25 o   0.87888
  -7 -13   9     1856.20     1856.20    430.84 o   0.85630
  -6 -13   9      426.21      426.21    206.45 o   0.83653
  -5 -13   9     1133.98     1133.98    336.75 o   0.81976
  -4 -13   9     1944.97     1944.97    441.02 o   0.80619
  -3 -13   9      164.85      164.85    128.39 o   0.79597
  -2 -13   9      503.33      503.33    224.35 o   0.78923
  -1 -13   9     4644.04     4644.04    681.47 o   0.78607
   0 -13   9     3556.79     3556.79    596.39 o   0.78652
   1 -13   9    17686.65    17686.65   1329.91 o   0.79059
   2 -13   9    15642.31    15642.31   1250.69 o   0.79821
   3 -13   9     5044.91     5044.91    710.28 o   0.80929
   4 -13   9    29860.53    29860.53   1728.02 o   0.82369
   5 -13   9     1316.03     1316.03    362.77 o   0.84123
   6 -13   9     1420.58     1420.58    376.91 o   0.86172
   7 -13   9       69.26       69.26     83.22 o   0.88497
   8 -13   9     2114.22     2114.22    459.81 o   0.91075
   9 -13   9     1921.22     1921.22    438.32 o   0.93886
  10 -13   9     1882.86     1882.86    433.92 o   0.96910
  11 -13   9      965.80      965.80    310.77 o   1.00127
  12 -13   9     1976.99     1976.99    444.63 o   1.03520
  13 -13   9      137.22      137.22    117.14 o   1.07071
 -13 -12   9       63.71       63.71     79.82 o   0.99140
 -12 -12   9      890.49      890.49    298.41 o   0.95653
 -11 -12   9     2425.21     2425.21    492.46 o   0.92342
 -10 -12   9      924.50      924.50    304.06 o   0.89229
  -9 -12   9       39.19       39.19     62.60 o   0.86333
  -8 -12   9      167.27      167.27    129.33 o   0.83678
  -7 -12   9    10534.04    10534.04   1026.35 o   0.81287
  -6 -12   9     1441.45     1441.45    379.66 o   0.79185
  -5 -12   9       45.56       45.56     67.50 o   0.77393
  -4 -12   9     1335.40     1335.40    365.43 o   0.75936
  -3 -12   9      928.45      928.45    304.70 o   0.74832
  -2 -12   9    14617.46    14617.46   1209.03 o   0.74096
  -1 -12   9     9263.31     9263.31    962.46 o   0.73741
   0 -12   9     9140.97     9140.97    956.08 o   0.73771
   1 -12   9     1328.88     1328.88    364.54 o   0.74186
   2 -12   9      621.05      621.05    249.21 o   0.74980
   3 -12   9       16.54       16.54     40.67 o   0.76140
   4 -12   9    36605.70    36605.70   1913.26 o   0.77651
   5 -12   9     2779.20     2779.20    527.18 o   0.79492
   6 -12   9     6724.13     6724.13    820.01 o   0.81641
   7 -12   9     2315.05     2315.05    481.15 o   0.84075
   8 -12   9     2520.56     2520.56    502.05 o   0.86769
   9 -12   9     5759.08     5759.08    758.89 o   0.89700
  10 -12   9       45.54       45.54     67.49 o   0.92845
  11 -12   9    11517.79    11517.79   1073.21 o   0.96184
  12 -12   9     1599.30     1599.30    399.91 o   0.99698
  13 -12   9      466.07      466.07    215.89 o   1.03367
 -13 -11   9      147.58      147.58    121.48 o   0.95798
 -12 -11   9     2780.87     2780.87    527.34 o   0.92170
 -11 -11   9     8176.61     8176.61    904.25 o   0.88714
 -10 -11   9     1153.86     1153.86    339.69 o   0.85452
  -9 -11   9     1209.11     1209.11    347.72 o   0.82408
  -8 -11   9       63.82       63.82     79.89 o   0.79605
  -7 -11   9     2145.26     2145.26    463.17 o   0.77070
  -6 -11   9      325.02      325.02    180.28 o   0.74831
  -5 -11   9     5629.46     5629.46    750.30 o   0.72914
  -4 -11   9        2.82        2.82     16.79 o   0.71346
  -3 -11   9     7147.84     7147.84    845.45 o   0.70150
  -2 -11   9     7049.99     7049.99    839.64 o   0.69345
  -1 -11   9    21311.24    21311.24   1459.84 o   0.68946
   0 -11   9      386.29      386.29    196.54 o   0.68958
   1 -11   9     3203.00     3203.00    565.95 o   0.69382
   2 -11   9    60204.78    60204.78   2453.67 o   0.70211
   3 -11   9    16364.90    16364.90   1279.25 o   0.71430
   4 -11   9    26826.93    26826.93   1637.89 o   0.73019
   5 -11   9     6969.37     6969.37    834.83 o   0.74956
   6 -11   9     5938.60     5938.60    770.62 o   0.77214
   7 -11   9     6545.36     6545.36    809.03 o   0.79766
   8 -11   9     2824.60     2824.60    531.47 o   0.82584
   9 -11   9        1.22        1.22     11.05 o   0.85642
  10 -11   9     5181.46     5181.46    719.82 o   0.88916
  11 -11   9      112.29      112.29    105.97 o   0.92382
  12 -11   9     4107.03     4107.03    640.86 o   0.96021
  13 -11   9      198.62      198.62    140.93 o   0.99812
 -13 -10   9      522.14      522.14    228.50 o   0.92644
 -12 -10   9      603.13      603.13    245.59 o   0.88871
 -11 -10   9     2229.90     2229.90    472.22 o   0.85266
 -10 -10   9      705.75      705.75    265.66 o   0.81851
  -9 -10   9      212.42      212.42    145.75 o   0.78649
  -8 -10   9     1889.56     1889.56    434.69 o   0.75689
  -7 -10   9      391.65      391.65    197.90 o   0.73000
  -6 -10   9     2075.60     2075.60    455.59 o   0.70613
  -5 -10   9    25649.70    25649.70   1601.55 o   0.68558
  -4 -10   9       53.94       53.94     73.44 o   0.66868
  -3 -10   9     7685.56     7685.56    876.67 o   0.65569
  -2 -10   9     3404.19     3404.19    583.45 o   0.64687
  -1 -10   9      184.49      184.49    135.83 o   0.64237
   0 -10   9     2877.23     2877.23    536.40 o   0.64229
   1 -10   9       77.06       77.06     87.78 o   0.64663
   2 -10   9     3255.05     3255.05    570.53 o   0.65530
   3 -10   9       40.17       40.17     63.38 o   0.66814
   4 -10   9    14589.69    14589.69   1207.88 o   0.68491
   5 -10   9    10292.80    10292.80   1014.53 o   0.70533
   6 -10   9    24224.66    24224.66   1556.43 o   0.72909
   7 -10   9     2357.62     2357.62    485.55 o   0.75588
   8 -10   9      145.93      145.93    120.80 o   0.78539
   9 -10   9     3232.33     3232.33    568.54 o   0.81732
  10 -10   9     1058.14     1058.14    325.29 o   0.85141
  11 -10   9     1257.64     1257.64    354.63 o   0.88739
  12 -10   9     4829.54     4829.54    694.95 o   0.92506
  13 -10   9     1214.17     1214.17    348.45 o   0.96421
 -13  -9   9    10707.73    10707.73   1034.78 o   0.89697
 -12  -9   9      327.71      327.71    181.03 o   0.85779
 -11  -9   9       44.71       44.71     66.86 o   0.82022
 -10  -9   9     3299.84     3299.84    574.44 o   0.78448
  -9  -9   9      759.74      759.74    275.63 o   0.75083
  -8  -9   9       70.34       70.34     83.87 o   0.71958
  -7  -9   9       60.61       60.61     77.85 o   0.69104
  -6  -9   9     8462.50     8462.50    919.92 o   0.66556
  -5  -9   9    39532.21    39532.21   1988.27 o   0.64351
  -4  -9   9    11668.17    11668.17   1080.19 o   0.62525
  -3  -9   9    82742.97    82742.97   2876.51 o   0.61112
  -2  -9   9    11806.13    11806.13   1086.56 o   0.60142
  -1  -9   9       96.79       96.79     98.38 o   0.59635
   0  -9   9    92035.41    92035.41   3033.73 o   0.59603
   1  -9   9    13627.06    13627.06   1167.35 o   0.60048
   2  -9   9    43885.31    43885.31   2094.88 o   0.60959
   3  -9   9    21496.04    21496.04   1466.15 o   0.62315
   4  -9   9     8141.65     8141.65    902.31 o   0.64089
   5  -9   9    16120.35    16120.35   1269.66 o   0.66246
   6  -9   9     5729.34     5729.34    756.92 o   0.68750
   7  -9   9       40.22       40.22     63.42 o   0.71566
   8  -9   9    17635.24    17635.24   1327.98 o   0.74658
   9  -9   9     5339.45     5339.45    730.72 o   0.77992
  10  -9   9     6888.19     6888.19    829.95 o   0.81541
  11  -9   9     8856.57     8856.57    941.09 o   0.85275
  12  -9   9     4726.74     4726.74    687.51 o   0.89173
  13  -9   9       71.31       71.31     84.44 o   0.93214
 -13  -8   9     4254.74     4254.74    652.28 o   0.86979
 -12  -8   9     2670.74     2670.74    516.79 o   0.82916
 -11  -8   9     4558.94     4558.94    675.20 o   0.79005
 -10  -8   9      351.31      351.31    187.43 o   0.75270
  -9  -8   9     2660.93     2660.93    515.84 o   0.71738
  -8  -8   9      959.26      959.26    309.72 o   0.68440
  -7  -8   9     4217.47     4217.47    649.42 o   0.65412
  -6  -8   9     2329.72     2329.72    482.67 o   0.62693
  -5  -8   9    14390.15    14390.15   1199.59 o   0.60324
  -4  -8   9    40486.65    40486.65   2012.13 o   0.58349
  -3  -8   9    40285.61    40285.61   2007.13 o   0.56808
  -2  -8   9     3397.57     3397.57    582.89 o   0.55738
  -1  -8   9    12673.00    12673.00   1125.74 o   0.55166
   0  -8   9    30082.78    30082.78   1734.44 o   0.55108
   1  -8   9     4951.06     4951.06    703.64 o   0.55564
   2  -8   9    45645.63    45645.63   2136.48 o   0.56523
   3  -8   9     1400.11     1400.11    374.18 o   0.57959
   4  -8   9      716.44      716.44    267.66 o   0.59839
   5  -8   9      758.67      758.67    275.44 o   0.62122
   6  -8   9     6509.76     6509.76    806.83 o   0.64765
   7  -8   9     4694.11     4694.11    685.14 o   0.67727
   8  -8   9    12953.99    12953.99   1138.16 o   0.70967
   9  -8   9     2439.59     2439.59    493.92 o   0.74448
  10  -8   9     6702.07     6702.07    818.66 o   0.78140
  11  -8   9      109.10      109.10    104.45 o   0.82013
  12  -8   9    19048.32    19048.32   1380.16 o   0.86043
  13  -8   9     7744.66     7744.66    880.04 o   0.90209
 -13  -7   9     3049.20     3049.20    552.20 o   0.84511
 -12  -7   9       54.43       54.43     73.77 o   0.80307
 -11  -7   9     3047.85     3047.85    552.07 o   0.76244
 -10  -7   9      469.21      469.21    216.61 o   0.72348
  -9  -7   9     1506.06     1506.06    388.08 o   0.68646
  -8  -7   9     2408.78     2408.78    490.79 o   0.65171
  -7  -7   9     5401.18     5401.18    734.93 o   0.61961
  -6  -7   9    15210.36    15210.36   1233.30 o   0.59060
  -5  -7   9    26390.36    26390.36   1624.51 o   0.56515
  -4  -7   9        9.00        9.00     30.00 o   0.54377
  -3  -7   9    37906.89    37906.89   1946.97 o   0.52695
  -2  -7   9    33300.18    33300.18   1824.83 o   0.51513
  -1  -7   9    89970.73    89970.73   2999.51 o   0.50867
   0  -7   9     1974.61     1974.61    444.37 o   0.50776
   1  -7   9     7712.73     7712.73    878.22 o   0.51244
   2  -7   9    54569.38    54569.38   2336.01 o   0.52256
   3  -7   9    22886.14    22886.14   1512.82 o   0.53782
   4  -7   9      740.74      740.74    272.17 o   0.55778
   5  -7   9     4648.72     4648.72    681.81 o   0.58197
   6  -7   9     7393.89     7393.89    859.88 o   0.60988
   7  -7   9      821.66      821.66    286.65 o   0.64103
   8  -7   9    16211.01    16211.01   1273.22 o   0.67497
   9  -7   9    25491.83    25491.83   1596.62 o   0.71129
  10  -7   9    15199.72    15199.72   1232.87 o   0.74966
  11  -7   9    33715.55    33715.55   1836.18 o   0.78978
  12  -7   9      769.53      769.53    277.40 o   0.83139
  13  -7   9      128.95      128.95    113.55 o   0.87427
 -13  -6   9     1707.18     1707.18    413.18 o   0.82316
 -12  -6   9     9764.80     9764.80    988.17 o   0.77976
 -11  -6   9    10962.52    10962.52   1047.02 o   0.73767
 -10  -6   9      567.33      567.33    238.19 o   0.69713
  -9  -6   9       84.72       84.72     92.04 o   0.65842
  -8  -6   9     3238.03     3238.03    569.04 o   0.62189
  -7  -6   9     5378.42     5378.42    733.38 o   0.58794
  -6  -6   9    63132.10    63132.10   2512.61 o   0.55704
  -5  -6   9     8721.18     8721.18    933.87 o   0.52972
  -4  -6   9    15937.07    15937.07   1262.42 o   0.50658
  -3  -6   9    14981.18    14981.18   1223.98 o   0.48820
  -2  -6   9    59776.77    59776.77   2444.93 o   0.47513
  -1  -6   9   224930.17   224930.17   4742.68 o   0.46782
   0  -6   9   113039.17   113039.17   3362.13 o   0.46654
   1  -6   9    39170.10    39170.10   1979.14 o   0.47135
   2  -6   9      282.38      282.38    168.04 o   0.48205
   3  -6   9     8566.58     8566.58    925.56 o   0.49827
   4  -6   9    18365.47    18365.47   1355.19 o   0.51949
   5  -6   9      726.77      726.77    269.59 o   0.54513
   6  -6   9     7698.43     7698.43    877.41 o   0.57459
   7  -6   9    14798.69    14798.69   1216.50 o   0.60733
   8  -6   9    15115.96    15115.96   1229.47 o   0.64284
   9  -6   9    11294.30    11294.30   1062.75 o   0.68068
  10  -6   9    46847.17    46847.17   2164.42 o   0.72049
  11  -6   9    12594.25    12594.25   1122.24 o   0.76197
  12  -6   9    10988.14    10988.14   1048.24 o   0.80484
  13  -6   9     7077.68     7077.68    841.29 o   0.84891
 -13  -5   9     2864.15     2864.15    535.18 o   0.80417
 -12  -5   9     3720.82     3720.82    609.98 o   0.75951
 -11  -5   9      965.84      965.84    310.78 o   0.71604
 -10  -5   9      311.31      311.31    176.44 o   0.67400
  -9  -5   9    15930.92    15930.92   1262.18 o   0.63366
  -8  -5   9     2408.59     2408.59    490.77 o   0.59538
  -7  -5   9    10152.19    10152.19   1007.58 o   0.55958
  -6  -5   9    37382.04    37382.04   1933.44 o   0.52676
  -5  -5   9     5898.58     5898.58    768.02 o   0.49751
  -4  -5   9    53542.25    53542.25   2313.92 o   0.47251
  -3  -5   9    47371.71    47371.71   2176.50 o   0.45244
  -2  -5   9    18530.22    18530.22   1361.26 o   0.43800
  -1  -5   9    92688.01    92688.01   3044.47 o   0.42974
   0  -5   9      201.23      201.23    141.85 o   0.42804
   1  -5   9   150199.33   150199.33   3875.56 o   0.43295
   2  -5   9    55777.71    55777.71   2361.73 o   0.44427
   3  -5   9    37773.82    37773.82   1943.55 o   0.46152
   4  -5   9    96547.72    96547.72   3107.21 o   0.48408
   5  -5   9     2542.88     2542.88    504.27 o   0.51123
   6  -5   9    10934.06    10934.06   1045.66 o   0.54229
   7  -5   9    16462.50    16462.50   1283.06 o   0.57662
   8  -5   9     3928.23     3928.23    626.76 o   0.61368
   9  -5   9    49285.26    49285.26   2220.03 o   0.65301
  10  -5   9     9707.22     9707.22    985.25 o   0.69422
  11  -5   9    32882.76    32882.76   1813.36 o   0.73698
  12  -5   9     2373.66     2373.66    487.20 o   0.78106
  13  -5   9    14923.15    14923.15   1221.60 o   0.82623
 -13  -4   9     2003.03     2003.03    447.55 o   0.78835
 -12  -4   9      929.85      929.85    304.94 o   0.74255
 -11  -4   9       38.30       38.30     61.88 o   0.69783
 -10  -4   9       30.93       30.93     55.62 o   0.65441
  -9  -4   9    40258.11    40258.11   2006.44 o   0.61257
  -8  -4   9     2376.74     2376.74    487.52 o   0.57264
  -7  -4   9     2493.64     2493.64    499.36 o   0.53507
  -6  -4   9    37258.52    37258.52   1930.25 o   0.50037
  -5  -4   9     2820.63     2820.63    531.10 o   0.46919
  -4  -4   9     1961.68     1961.68    442.91 o   0.44228
  -3  -4   9    67736.11    67736.11   2602.62 o   0.42045
  -2  -4   9   243091.88   243091.88   4930.43 o   0.40453
  -1  -4   9    28329.60    28329.60   1683.14 o   0.39524
   0  -4   9    53784.48    53784.48   2319.15 o   0.39303
   1  -4   9   148546.59   148546.59   3854.17 o   0.39804
   2  -4   9     3318.84     3318.84    576.09 o   0.40999
   3  -4   9     7479.15     7479.15    864.82 o   0.42830
   4  -4   9      132.78      132.78    115.23 o   0.45221
   5  -4   9    13024.82    13024.82   1141.26 o   0.48088
   6  -4   9    36403.05    36403.05   1907.96 o   0.51351
   7  -4   9    17343.09    17343.09   1316.93 o   0.54940
   8  -4   9    29971.77    29971.77   1731.24 o   0.58795
   9  -4   9      115.99      115.99    107.70 o   0.62867
  10  -4   9    21293.56    21293.56   1459.23 o   0.67117
  11  -4   9    10257.06    10257.06   1012.77 o   0.71512
  12  -4   9    24809.01    24809.01   1575.09 o   0.76029
  13  -4   9      707.69      707.69    266.02 o   0.80645
 -13  -3   9     1803.04     1803.04    424.62 o   0.77589
 -12  -3   9      623.49      623.49    249.70 o   0.72913
 -11  -3   9     1149.57     1149.57    339.05 o   0.68333
 -10  -3   9    36271.55    36271.55   1904.51 o   0.63871
  -9  -3   9    73783.09    73783.09   2716.30 o   0.59553
  -8  -3   9    52195.86    52195.86   2284.64 o   0.55413
  -7  -3   9    42985.68    42985.68   2073.30 o   0.51495
  -6  -3   9     1387.16     1387.16    372.45 o   0.47851
  -5  -3   9    30445.21    30445.21   1744.86 o   0.44550
  -4  -3   9     8127.14     8127.14    901.51 o   0.41674
  -3  -3   9    70631.00    70631.00   2657.65 o   0.39315
  -2  -3   9       14.62       14.62     38.23 o   0.37571
  -1  -3   9    50646.02    50646.02   2250.47 o   0.36531
   0  -3   9   166605.55   166605.55   4081.73 o   0.36254
   1  -3   9   191403.94   191403.94   4374.97 o   0.36759
   2  -3   9   115340.77   115340.77   3396.19 o   0.38014
   3  -3   9   232252.05   232252.05   4819.25 o   0.39949
   4  -3   9     7137.33     7137.33    844.83 o   0.42470
   5  -3   9    77952.16    77952.16   2791.99 o   0.45481
   6  -3   9    20255.80    20255.80   1423.23 o   0.48890
   7  -3   9    14910.63    14910.63   1221.09 o   0.52621
   8  -3   9     7108.58     7108.58    843.12 o   0.56610
   9  -3   9    28204.52    28204.52   1679.42 o   0.60806
  10  -3   9     4893.60     4893.60    699.54 o   0.65169
  11  -3   9    43767.26    43767.26   2092.06 o   0.69668
  12  -3   9    16527.45    16527.45   1285.59 o   0.74279
  13  -3   9     6790.43     6790.43    824.04 o   0.78980
 -13  -2   9     1384.48     1384.48    372.09 o   0.76696
 -12  -2   9      990.21      990.21    314.68 o   0.71942
 -11  -2   9     7711.33     7711.33    878.14 o   0.67276
 -10  -2   9    17362.25    17362.25   1317.66 o   0.62718
  -9  -2   9      233.22      233.22    152.71 o   0.58291
  -8  -2   9    29563.24    29563.24   1719.40 o   0.54030
  -7  -2   9    34052.77    34052.77   1845.34 o   0.49975
  -6  -2   9    27479.22    27479.22   1657.69 o   0.46182
  -5  -2   9    55280.61    55280.61   2351.18 o   0.42721
  -4  -2   9    28911.61    28911.61   1700.34 o   0.39678
  -3  -2   9    10871.61    10871.61   1042.67 o   0.37156
  -2  -2   9       91.10       91.10     95.45 o   0.35267
  -1  -2   9    37566.47    37566.47   1938.21 o   0.34117
   0  -2   9    88810.23    88810.23   2980.10 o   0.33780
   1  -2   9    20527.28    20527.28   1432.73 o   0.34282
   2  -2   9    21494.66    21494.66   1466.11 o   0.35586
   3  -2   9    63020.50    63020.50   2510.39 o   0.37609
   4  -2   9     6654.20     6654.20    815.73 o   0.40243
   5  -2   9    68232.55    68232.55   2612.14 o   0.43377
   6  -2   9      163.53      163.53    127.88 o   0.46911
   7  -2   9       55.74       55.74     74.66 o   0.50760
   8  -2   9    94439.57    94439.57   3073.10 o   0.54860
   9  -2   9     2439.74     2439.74    493.94 o   0.59157
  10  -2   9    15224.93    15224.93   1233.89 o   0.63612
  11  -2   9     3551.77     3551.77    595.97 o   0.68194
  12  -2   9    19050.13    19050.13   1380.22 o   0.72879
  13  -2   9        9.72        9.72     31.17 o   0.77648
 -13  -1   9     1655.81     1655.81    406.92 o   0.76168
 -12  -1   9    13641.79    13641.79   1167.98 o   0.71360
 -11  -1   9    20120.18    20120.18   1418.46 o   0.66633
 -10  -1   9    10774.80    10774.80   1038.02 o   0.62005
  -9  -1   9     6679.84     6679.84    817.30 o   0.57500
  -8  -1   9    67524.48    67524.48   2598.55 o   0.53149
  -7  -1   9   106595.20   106595.20   3264.89 o   0.48994
  -6  -1   9     5078.68     5078.68    712.65 o   0.45089
  -5  -1   9   146998.00   146998.00   3834.03 o   0.41503
  -4  -1   9     6124.58     6124.58    782.60 o   0.38328
  -3  -1   9    84049.48    84049.48   2899.13 o   0.35673
  -2  -1   9   180375.81   180375.81   4247.07 o   0.33660
  -1  -1   9    98209.64    98209.64   3133.84 o   0.32411
   0  -1   9    28666.98    28666.98   1693.13 o   0.32014
   1  -1   9     1776.52     1776.52    421.49 o   0.32501
   2  -1   9    29185.43    29185.43   1708.37 o   0.33834
   3  -1   9   161769.59   161769.59   4022.06 o   0.35918
   4  -1   9    58700.60    58700.60   2422.82 o   0.38632
   5  -1   9   457067.78   457067.78   6760.68 o   0.41854
   6  -1   9     1788.80     1788.80    422.94 o   0.45476
   7  -1   9    87227.77    87227.77   2953.43 o   0.49410
   8  -1   9    19676.96    19676.96   1402.75 o   0.53587
   9  -1   9     1674.27     1674.27    409.18 o   0.57955
  10  -1   9    17962.27    17962.27   1340.23 o   0.62474
  11  -1   9    10097.70    10097.70   1004.87 o   0.67113
  12  -1   9     9728.77     9728.77    986.35 o   0.71850
  13  -1   9     1402.94     1402.94    374.56 o   0.76665
 -13   0   9     1124.62     1124.62    335.35 o   0.76012
 -12   0   9    18834.00    18834.00   1372.37 o   0.71175
 -11   0   9      128.93      128.93    113.55 o   0.66414
 -10   0   9    16627.73    16627.73   1289.49 o   0.61747
  -9   0   9      591.43      591.43    243.19 o   0.57198
  -8   0   9      112.28      112.28    105.96 o   0.52797
  -7   0   9    22517.94    22517.94   1500.60 o   0.48584
  -6   0   9     3166.54     3166.54    562.72 o   0.44612
  -5   0   9   215958.78   215958.78   4647.14 o   0.40952
  -4   0   9     3564.26     3564.26    597.01 o   0.37694
  -3   0   9    54618.87    54618.87   2337.07 o   0.34952
  -2   0   9     4121.63     4121.63    642.00 o   0.32854
  -1   0   9    25266.61    25266.61   1589.55 o   0.31529
   0   0   9    17611.14    17611.14   1327.07 o   0.31077
   1   0   9    48486.36    48486.36   2201.96 o   0.31535
   2   0   9       58.22       58.22     76.30 o   0.32865
   3   0   9    68566.59    68566.59   2618.52 o   0.34968
   4   0   9     8999.18     8999.18    948.64 o   0.37715
   5   0   9   116791.99   116791.99   3417.48 o   0.40975
   6   0   9    87153.30    87153.30   2952.17 o   0.44638
   7   0   9    53931.44    53931.44   2322.31 o   0.48612
   8   0   9    11177.58    11177.58   1057.24 o   0.52826
   9   0   9     3241.40     3241.40    569.33 o   0.57229
  10   0   9    36704.12    36704.12   1915.83 o   0.61779
  11   0   9      243.43      243.43    156.02 o   0.66446
  12   0   9    17158.14    17158.14   1309.89 o   0.71208
  13   0   9     3677.00     3677.00    606.38 o   0.76046
 -13   1   9     3972.19     3972.19    630.25 o   0.76232
 -12   1   9     4849.08     4849.08    696.35 o   0.71390
 -11   1   9       31.00       31.00     55.68 o   0.66624
 -10   1   9     9803.99     9803.99    990.15 o   0.61951
  -9   1   9    16592.96    16592.96   1288.14 o   0.57395
  -8   1   9      878.23      878.23    296.35 o   0.52984
  -7   1   9    40024.52    40024.52   2000.61 o   0.48759
  -6   1   9   109330.48   109330.48   3306.52 o   0.44772
  -5   1   9   179736.13   179736.13   4239.53 o   0.41093
  -4   1   9    10243.72    10243.72   1012.11 o   0.37811
  -3   1   9    89149.86    89149.86   2985.80 o   0.35039
  -2   1   9    48437.60    48437.60   2200.85 o   0.32905
  -1   1   9      158.01      158.01    125.70 o   0.31540
   0   1   9     8546.72     8546.72    924.48 o   0.31044
   1   1   9     1302.72     1302.72    360.93 o   0.31460
   2   1   9     5260.21     5260.21    725.27 o   0.32751
   3   1   9   106532.08   106532.08   3263.93 o   0.34822
   4   1   9      122.84      122.84    110.83 o   0.37542
   5   1   9   430637.06   430637.06   6562.29 o   0.40784
   6   1   9    77449.90    77449.90   2782.98 o   0.44431
   7   1   9   101953.11   101953.11   3193.01 o   0.48394
   8   1   9     4218.66     4218.66    649.51 o   0.52600
   9   1   9     7454.27     7454.27    863.38 o   0.56996
  10   1   9    16230.13    16230.13   1273.98 o   0.61541
  11   1   9     5025.80     5025.80    708.93 o   0.66204
  12   1   9    10353.30    10353.30   1017.51 o   0.70963
  13   1   9     4852.43     4852.43    696.59 o   0.75799
 -13   2   9     2279.54     2279.54    477.45 o   0.76823
 -12   2   9    12261.31    12261.31   1107.31 o   0.72002
 -11   2   9      369.65      369.65    192.26 o   0.67259
 -10   2   9    18537.71    18537.71   1361.53 o   0.62612
  -9   2   9     8333.39     8333.39    912.87 o   0.58084
  -8   2   9    20995.08    20995.08   1448.97 o   0.53704
  -7   2   9    83215.36    83215.36   2884.71 o   0.49513
  -6   2   9     1460.95     1460.95    382.22 o   0.45562
  -5   2   9    70938.77    70938.77   2663.43 o   0.41920
  -4   2   9    68303.96    68303.96   2613.50 o   0.38673
  -3   2   9   161485.00   161485.00   4018.52 o   0.35930
  -2   2   9     1687.25     1687.25    410.76 o   0.33812
  -1   2   9   106807.12   106807.12   3268.14 o   0.32443
   0   2   9     1583.99     1583.99    397.99 o   0.31918
   1   2   9   227029.05   227029.05   4764.76 o   0.32280
   2   2   9    10271.27    10271.27   1013.47 o   0.33499
   3   2   9   117630.40   117630.40   3429.73 o   0.35488
   4   2   9   104602.70   104602.70   3234.23 o   0.38125
   5   2   9      898.83      898.83    299.81 o   0.41288
   6   2   9    21260.44    21260.44   1458.10 o   0.44864
   7   2   9    11916.96    11916.96   1091.65 o   0.48764
   8   2   9    32077.33    32077.33   1791.01 o   0.52915
   9   2   9   139443.03   139443.03   3734.21 o   0.57263
  10   2   9     8404.71     8404.71    916.77 o   0.61766
  11   2   9     9135.78     9135.78    955.81 o   0.66393
  12   2   9    31618.04    31618.04   1778.15 o   0.71120
  13   2   9     4274.25     4274.25    653.78 o   0.75928
 -13   3   9      255.73      255.73    159.91 o   0.77777
 -12   3   9     4443.38     4443.38    666.59 o   0.73001
 -11   3   9     2508.28     2508.28    500.83 o   0.68307
 -10   3   9      502.25      502.25    224.11 o   0.63715
  -9   3   9    12181.41    12181.41   1103.69 o   0.59248
  -8   3   9    41133.63    41133.63   2028.14 o   0.54937
  -7   3   9    59710.81    59710.81   2443.58 o   0.50821
  -6   3   9    13986.79    13986.79   1182.66 o   0.46951
  -5   3   9      213.47      213.47    146.10 o   0.43394
  -4   3   9    97854.48    97854.48   3128.17 o   0.40232
  -3   3   9    65489.78    65489.78   2559.10 o   0.37566
  -2   3   9    23947.60    23947.60   1547.50 o   0.35508
  -1   3   9    24257.24    24257.24   1557.47 o   0.34166
   0   3   9    44366.52    44366.52   2106.34 o   0.33628
   1   3   9    36774.07    36774.07   1917.66 o   0.33932
   2   3   9    84917.14    84917.14   2914.05 o   0.35055
   3   3   9   321877.47   321877.47   5673.42 o   0.36923
   4   3   9    49145.93    49145.93   2216.89 o   0.39430
   5   3   9    75709.65    75709.65   2751.54 o   0.42464
   6   3   9     3042.69     3042.69    551.61 o   0.45919
   7   3   9    75519.16    75519.16   2748.07 o   0.49708
   8   3   9    26983.44    26983.44   1642.66 o   0.53761
   9   3   9    25129.08    25129.08   1585.22 o   0.58022
  10   3   9     4026.15     4026.15    634.52 o   0.62449
  11   3   9     9375.65     9375.65    968.28 o   0.67009
  12   3   9     7484.94     7484.94    865.16 o   0.71676
  13   3   9    19730.36    19730.36   1404.65 o   0.76431
 -13   4   9     1156.27     1156.27    340.04 o   0.79082
 -12   4   9    24936.47    24936.47   1579.13 o   0.74371
 -11   4   9     3587.87     3587.87    598.99 o   0.69750
 -10   4   9      107.10      107.10    103.49 o   0.65239
  -9   4   9    54963.10    54963.10   2344.42 o   0.60861
  -8   4   9     5671.27     5671.27    753.08 o   0.56648
  -7   4   9    18414.43    18414.43   1357.00 o   0.52640
  -6   4   9    16617.49    16617.49   1289.09 o   0.48887
  -5   4   9    16236.29    16236.29   1274.22 o   0.45451
  -4   4   9    29782.88    29782.88   1725.77 o   0.42411
  -3   4   9   132966.36   132966.36   3646.46 o   0.39857
  -2   4   9   135801.13   135801.13   3685.12 o   0.37887
  -1   4   9   253299.88   253299.88   5032.89 o   0.36596
   0   4   9      771.50      771.50    277.76 o   0.36056
   1   4   9   148695.25   148695.25   3856.10 o   0.36302
   2   4   9   129040.77   129040.77   3592.22 o   0.37317
   3   4   9    40644.54    40644.54   2016.05 o   0.39042
   4   4   9     2239.99     2239.99    473.29 o   0.41388
   5   4   9    30761.82    30761.82   1753.90 o   0.44257
   6   4   9     1582.20     1582.20    397.77 o   0.47554
   7   4   9    38780.75    38780.75   1969.28 o   0.51196
   8   4   9    18716.32    18716.32   1368.08 o   0.55114
   9   4   9    33505.28    33505.28   1830.44 o   0.59255
  10   4   9    34326.13    34326.13   1852.73 o   0.63575
  11   4   9    22591.52    22591.52   1503.05 o   0.68039
  12   4   9      294.44      294.44    171.59 o   0.72621
  13   4   9     9075.15     9075.15    952.64 o   0.77300
 -13   5   9      165.29      165.29    128.57 o   0.80720
 -12   5   9    16024.47    16024.47   1265.88 o   0.76092
 -11   5   9     7435.54     7435.54    862.30 o   0.71563
 -10   5   9    10914.08    10914.08   1044.70 o   0.67153
  -9   5   9     9229.62     9229.62    960.71 o   0.62888
  -8   5   9    17712.98    17712.98   1330.90 o   0.58797
  -7   5   9      148.72      148.72    121.95 o   0.54921
  -6   5   9    99419.16    99419.16   3153.08 o   0.51308
  -5   5   9     7105.19     7105.19    842.92 o   0.48018
  -4   5   9    19366.59    19366.59   1391.64 o   0.45121
  -3   5   9     7066.53     7066.53    840.63 o   0.42697
  -2   5   9   124535.28   124535.28   3528.96 o   0.40830
  -1   5   9   175483.23   175483.23   4189.07 o   0.39601
   0   5   9    43841.99    43841.99   2093.85 o   0.39068
   1   5   9   266006.63   266006.63   5157.58 o   0.39260
   2   5   9      282.99      282.99    168.22 o   0.40167
   3   5   9    89167.61    89167.61   2986.09 o   0.41742
   4   5   9     4509.95     4509.95    671.56 o   0.43913
   5   5   9   116110.89   116110.89   3407.50 o   0.46597
   6   5   9    41173.50    41173.50   2029.13 o   0.49711
   7   5   9    26668.92    26668.92   1633.06 o   0.53180
   8   5   9     8637.36     8637.36    929.37 o   0.56939
   9   5   9     2612.63     2612.63    511.14 o   0.60934
  10   5   9    25887.24    25887.24   1608.95 o   0.65121
  11   5   9    76929.95    76929.95   2773.63 o   0.69466
  12   5   9      317.84      317.84    178.28 o   0.73942
  13   5   9    54086.82    54086.82   2325.66 o   0.78525
 -13   6   9      169.71      169.71    130.27 o   0.82671
 -12   6   9     4635.09     4635.09    680.82 o   0.78141
 -11   6   9    73964.80    73964.80   2719.65 o   0.73720
 -10   6   9     2746.29     2746.29    524.05 o   0.69428
  -9   6   9     6463.30     6463.30    803.95 o   0.65290
  -8   6   9     1102.48     1102.48    332.04 o   0.61337
  -7   6   9       67.64       67.64     82.24 o   0.57609
  -6   6   9     3440.05     3440.05    586.52 o   0.54150
  -5   6   9    31420.36    31420.36   1772.58 o   0.51016
  -4   6   9      409.82      409.82    202.44 o   0.48271
  -3   6   9    21567.53    21567.53   1468.59 o   0.45984
  -2   6   9    95373.06    95373.06   3088.25 o   0.44226
  -1   6   9    78408.79    78408.79   2800.16 o   0.43061
   0   6   9     6319.26     6319.26    794.94 o   0.42539
   1   6   9   156697.63   156697.63   3958.50 o   0.42684
   2   6   9    10060.55    10060.55   1003.02 o   0.43488
   3   6   9     1244.93     1244.93    352.84 o   0.44917
   4   6   9      576.17      576.17    240.04 o   0.46912
   5   6   9    22992.93    22992.93   1516.34 o   0.49406
   6   6   9      192.91      192.91    138.89 o   0.52328
   7   6   9      676.51      676.51    260.10 o   0.55609
   8   6   9    17492.44    17492.44   1322.59 o   0.59191
   9   6   9    11800.96    11800.96   1086.32 o   0.63021
  10   6   9     1901.41     1901.41    436.05 o   0.67058
  11   6   9    12244.18    12244.18   1106.53 o   0.71266
  12   6   9       44.04       44.04     66.36 o   0.75617
  13   6   9     1362.09     1362.09    369.07 o   0.80087
 -13   7   9       20.33       20.33     45.08 o   0.84913
 -12   7   9     7201.01     7201.01    848.59 o   0.80493
 -11   7   9    14711.88    14711.88   1212.93 o   0.76191
 -10   7   9    23624.20    23624.20   1537.02 o   0.72027
  -9   7   9     6603.16     6603.16    812.60 o   0.68027
  -8   7   9    56048.53    56048.53   2367.46 o   0.64222
  -7   7   9      563.44      563.44    237.37 o   0.60648
  -6   7   9     4077.98     4077.98    638.59 o   0.57350
  -5   7   9     6879.13     6879.13    829.41 o   0.54376
  -4   7   9    20498.03    20498.03   1431.71 o   0.51782
  -3   7   9    11759.42    11759.42   1084.41 o   0.49630
  -2   7   9     7349.53     7349.53    857.29 o   0.47977
  -1   7   9   144251.52   144251.52   3798.05 o   0.46876
   0   7   9    99046.38    99046.38   3147.16 o   0.46368
   1   7   9   302805.16   302805.16   5502.77 o   0.46471
   2   7   9    17060.61    17060.61   1306.16 o   0.47182
   3   7   9    43493.66    43493.66   2085.51 o   0.48474
   4   7   9    23286.94    23286.94   1526.01 o   0.50301
   5   7   9    53002.75    53002.75   2302.23 o   0.52609
   6   7   9    35441.54    35441.54   1882.59 o   0.55337
   7   7   9    13350.69    13350.69   1155.45 o   0.58427
   8   7   9    30256.85    30256.85   1739.45 o   0.61823
   9   7   9    11177.32    11177.32   1057.23 o   0.65479
  10   7   9     1022.69     1022.69    319.80 o   0.69353
  11   7   9    42918.10    42918.10   2071.67 o   0.73412
  12   7   9    31781.98    31781.98   1782.75 o   0.77625
  13   7   9    27989.45    27989.45   1673.00 o   0.81969
 -13   8   9      910.10      910.10    301.68 o   0.87425
 -12   8   9     1067.20     1067.20    326.68 o   0.83123
 -11   8   9      993.63      993.63    315.22 o   0.78946
 -10   8   9    10257.09    10257.09   1012.77 o   0.74917
[truncated: 439,436 more chars]
